# Supplementary material for: Dysbalance of Astrocyte Calcium under Hyperammonemic Conditions
Source: PLoS One. 2014 Aug 25;9(8):e105832. doi: 10.1371/journal.pone.0105832 (PMC4143319; doi:10.1371/journal.pone.0105832)
Supplement: Data S1 — Spreadsheets providing data sets as illustrated by Figures 1–6, individual data points utilized for statistical analysis as presented in the results (expressed as baseline calcium levels in nM as well as changes in calcium), as well as datasets obtained in the calibration procedure as described in the Methods section. (XLSX) [file pone.0105832.s001.xlsx]

## Sheet: Fig 1  and Text NH4 induced..
												NH4+-induced changes in intracellular calcium in hippocampal astrocytes											NH4+-induced changes in intracellular calcium in hippocampal astrocytes										NH4+-induced changes in intracellular calcium in hippocampal astrocytes
Calcium	Fig 1 A Biphasic		Fig 1 A Monophasic									Hippocampus	5 mM NH4Cl																				Hippocampus	5 mM NH4Cl + 0.5 µM TTX
min	22.07.2010_01 A1		15.01.13_01 A2
6.66667e-05	178.381		141.934																																									For Plateau
0.166733	146.964		132.093																			Transient after removal of NH4+ (54 of 80 astrocytes 68%)					Increase in Baseline Calcium after wash (60 of 80 astrocytes 75% )
0.3334	137.924		124.37									Experiment	Base	transient	∆transient	∆ min	NH4Cl Plat	∆NH4ClPlat	∆NH4ClPlat Bi	∆NH4ClPlat Mono			NH4Cl	transient increase Ca2+	∆increase			Base in NH4	Wash Xn	∆Wash			Experiment	Base	NH4Cl Xn	∆NH4Cl		Messung	Base	Transient	∆Transient	∆ min		∆NH4ClPlat Bi	∆NH4ClPlat Mono
0.500067	140.271		125									19.07.2010_01 A1	130.507	270.168	139.661	3.79993	183.138	52.6305	52.6305			19.07.2010_01 A1	183.138	244.118	60.9803		19.07.2010_01 A1	130.507	161.68	31.1733			09.08.2010_02_A5	63.4614	86.3568	22.8953		09.08.2010_02_A5	63.4614	94.968	31.5066	9.193		22.8953	28.3334
0.666733	205.401		142.665									19.07.2010_01 A2	138.864				183.498	44.6338		44.6338		19.07.2010_01 A2	183.498	226.471	42.9731		19.07.2010_01 A2	138.864	180.913	42.0486			10.08.2010_01_A1	66.3413	94.6747	28.3334		10.08.2010_01_A2	55.7756	125.38	69.6044	11.65		37.1006	35.5545
0.8334	157.567		134.251									19.07.2010_01 A3	246.607				301.166	54.5588		54.5588		19.07.2010_01 A3	301.166	424.37	123.204		19.07.2010_01 A3	246.607	316.781	70.1747			10.08.2010_01_A2	55.7756	92.8762	37.1006		09.10.2012_01_A3	273.669	373.11	99.4406	2.28		75.086	32.541
1.00007	137.958		143.16									19.07.2010_01 A4	163.579	236.345	72.7664	4.31993	199.462	35.8832	35.8832			19.07.2010_01 A4	199.462	227.521	28.0592		19.07.2010_01 A5	182.62	186.084	3.46368			10.08.2010_01_A3	38.1318	73.6863	35.5545		12.11.2012_01_A1	78.4549	180.335	101.88	5.46		77.129	27.7689
1.16673	141.322		148.454									19.07.2010_01 A5	182.62	234.902	52.2822	4.18993	210.95	28.3301	28.3301			19.07.2010_01 A5	210.95	246.106	35.1561		19.07.2010_01 A6	138.174	147.561	9.38679			10.08.2010_01_A4	34.7789	67.32	32.541		12.11.2012_01_A2	51.3215	165.821	114.499	2.03		73.5626	35.7636
1.3334	140.463		140.288									19.07.2010_01 A6	138.174				161.857	23.683		23.683		19.07.2010_01 A6	161.857	185.966	24.1087		19.07.2010_01 A7	157.227	214.434	57.2065			10.08.2010_01_A5	40.8302	68.5991	27.7689		12.11.2012_01_A3	12.7249	222.648	209.923	1.53		48.6835	32.067
1.50007	147.883		140.951									19.07.2010_01 A7	157.227				202.109	44.8814		44.8814		19.07.2010_01 A7	202.109	342.017	139.908		19.07.2010_01 A10	119.407	153.375	33.9683			10.08.2010_01_A6	75.935	111.699	35.7636		12.11.2012_01_A4	78.9794	197.685	118.706	2.03		66.7495	41.5111
1.66673	141.725		142.34									19.07.2010_01 A8	124.079	148.782	24.7029	5.72993	144.485	20.4063	20.4063			19.07.2010_01 A8	144.485	160.756	16.2706		19.07.2010_01 A11	136.317	166.338	30.0211			10.08.2010_01_A7	55.655	87.722	32.067		12.11.2012_01_A5	109.19	230.239	121.049	6.2		60.2121	39.0022
1.8334	143.72		176.871									19.07.2010_01 A9	126.873				151.135	24.2619		24.2619		19.07.2010_01 A9	151.135	172.983	21.8477		19.07.2010_02 A3	82.5637	114.103	31.5395			10.08.2010_01_A8	89.296	130.807	41.5111		12.11.2012_01_A6	63.7444	159.09	95.3456	3.13		40.9594	24.8433
2.00007	145.141		162.87									19.07.2010_01 A10	119.407	206.723	87.3165	2.96993	173.386	53.9797	53.9797			19.07.2010_01 A10	173.386	211.765	38.3788		19.07.2010_02 A4	58.7683	79.659	20.8907			10.08.2010_01_A9	62.5327	101.535	39.0022		19.03.2013_01_A1	152.378	270.184	117.806	4.53		97.7642	27.103
2.16673	138.652		142.385									19.07.2010_01 A11	136.317				189.291	52.9744		52.9744		19.07.2010_01 A11	189.291	363.025	173.734		19.07.2010_02 A6	64.9266	81.9152	16.9886			10.08.2010_01_A10	14.4332	39.2765	24.8433		19.03.2013_01_A3	137.261	265.415	128.154	2.18		82.351	36.788
2.3334	145.19		131.643									19.07.2010_02 A3	82.5637	206.723	124.159	2.07993	135.399	52.8351	52.8351			19.07.2010_02 A3	135.399	213.025	77.6262		19.07.2010_02 A7	135.752	157.33	21.5784			10.08.2010_01_A11	33.5517	60.6547	27.103		19.03.2013_01_A5	126.014	242.351	116.337	4.61		122.07	16.4028
2.50007	131.196		131.905									19.07.2010_02 A4	58.7683				94.6726	35.9042		35.9042		19.07.2010_02 A6	139.106	195.378	56.2717		19.07.2010_02 A8	151.731	154.133	2.40153			19.08.2010_02_A1	31.6599	68.4479	36.788		19.03.2013_01_A6	136.001	244.217	108.216	3.52		61.8002	11.4743
2.66673	136.99		130.336									19.07.2010_02 A6	64.9266	208.403	143.476	2.77993	139.106	74.1797	74.1797			19.07.2010_02 A10	168.975	229.832	60.8568		19.07.2010_02 A9	171.138	236.357	65.2184			19.08.2010_02_A2	-53.1843	-36.7815	16.4028		19.03.2013_01_A7	124.282	255.62	131.338	5.8		135.719	16.5065
2.8334	144.384		136.763									19.07.2010_02 A7	135.752	338.936	203.184	3.47993	204.334	68.5821	68.5821			22.07.2010_01 A1	194.838	230.941	36.1034		19.07.2010_02 A11	99.2575	115.037	15.7791			19.08.2010_02_A3	-48.9638	-37.4895	11.4743		19.03.2013_01_A8	103.923	261.13	157.207	4.41		142.717	76.4941
3.00007	148.204		149.398									19.07.2010_02 A8	151.731				197.19	45.4592		45.4592		22.07.2010_01 A2	240.629	294.375	53.746		19.07.2010_02 A12	165.766	197.575	31.8099			19.08.2010_02_A4	-48.4463	-31.9398	16.5065		19.03.2013_01_A9	156.799	338.687	181.888	4.65		147.961	79.7394
3.16673	141.03		148.594									19.07.2010_02 A9	171.138				257.236	86.098		86.098		22.07.2010_01 A3	360.069	476.333	116.264		22.07.2010_01 A2	158.708	203.357	44.6493			20.08.2010_03_A1	160.101	236.595	76.4941									61.8117
3.3334	148.302		145.114									19.07.2010_02 A10	125.343				168.975	43.6319		43.6319		22.07.2010_01 A4	533.87	594.956	61.0864		22.07.2010_01 A3	165.786	273.317	107.531			20.08.2010_03_A2	170.317	250.056	79.7394									40.4753
3.50007	144.611		138.772									19.07.2010_02 A11	99.2575				177.589	78.331		78.331		22.07.2010_01 A5	203.89	231.465	27.5748		22.07.2010_01 A4	243.099	415.68	172.581			20.08.2010_03_A3	189.63	251.442	61.8117									63.3414
3.66673	149.331		137.76									19.07.2010_02 A12	165.766				218.651	52.8857		52.8857		22.07.2010_01 A7	303.748	356.935	53.1867		22.07.2010_01 A5	111.897	176.612	64.7154			20.08.2010_03_A4	227.472	267.947	40.4753									74.1732
3.8334	142.812		131.997									22.07.2010_01 A1	149.794	264.404	114.61	3.95993	194.838	45.0435	45.0435			16.08.2011_01 A4	54.4942	60.718	6.22384		22.07.2010_01 A7	164.707	248.836	84.129			20.08.2010_03_A5	171.039	234.381	63.3414									52.693
4.00007	150.99		145.074									22.07.2010_01 A2	158.708	306.596	147.888	3.71993	240.629	81.9211	81.9211			16.08.2011_02 A2	114.536	141.125	26.5894		16.08.2011_01 A4	28.3045	37.7008	9.39626			20.08.2010_03_A6	138.179	212.352	74.1732									55.091
4.16673	201.834		151.816									22.07.2010_01 A3	165.786	404.559	238.773	2.80993	360.069	194.284	194.284			16.08.2011_02 A3	77.1215	111.882	34.7605		16.08.2011_02 A2	74.0645	106.308	32.2437			20.08.2010_03_A7	113.115	165.808	52.693									81.5176
4.3334	156.197		149.074									22.07.2010_01 A4	243.099	649.68	406.581	2.83993	533.87	290.771	290.771			16.08.2011_02 A4	67.4884	86.566	19.0776		16.08.2011_02 A3	48.5482	67.6256	19.0774			20.08.2010_03_A8	130.983	186.074	55.091									81.803
4.50007	148.993		143.726									22.07.2010_01 A5	111.897	307.197	195.3	3.16993	203.89	91.9931	91.9931			16.08.2011_02 A5	29.2653	41.998	12.7327		16.08.2011_02 A4	41.1194	59.4059	18.2864			20.08.2010_03_A9	107.9	189.417	81.5176									70.964
4.66673	139.565		142.412									22.07.2010_01 A7	164.707				303.748	139.041		139.041		16.08.2011_02 A8	20.3932	85.985	65.5918		16.08.2011_02 A5	-5.37551	29.1353	34.5108			20.08.2010_03_A10	154.756	236.559	81.803									40.187
4.8334	141.364		152.855									16.08.2011_01 A2	17.8936	46.97	29.0764	2.04	27.1869	9.29336	9.29336			08.01.13_01 A1	143.28	189.137	45.8567		16.08.2011_02 A6	-16.1966	3.50494	19.7015			20.08.2010_03_A11	203.554	274.518	70.964									23.6042
5.00007	139.451		150.686									16.08.2011_01 A4	28.3045				54.4942	26.1896		26.1896		08.01.13_01 A2	103.476	122.91	19.4343		16.08.2011_02 A7	-5.18366	35.9268	41.1105			29.09.2010_02_A1	50.2328	90.4198	40.187									30.0854
5.16673	150.818		148.072									16.08.2011_02 A2	74.0645				114.536	40.4711		40.4711		08.01.13_01 A5	182.664	220.117	37.4527		16.08.2011_02 A8	-21.8048	117.42	139.225			29.09.2010_02_A2	17.7957	41.4	23.6042									51.495
5.3334	159.34		146.068									16.08.2011_02 A3	48.5482	78.71	30.1618	4.6666	77.1215	28.5732	28.5732			08.01.13_01 A6	194.799	212.609	17.8103		08.01.13_01 A1	94.334	132.18	37.8458			29.09.2010_02_A3	27.3848	57.4703	30.0854									25.1132
5.50007	146.268		141.704									16.08.2011_02 A4	41.1194				67.4884	26.369		26.369		08.01.13_01 A7	140.948	166.576	25.6282		08.01.13_01 A2	45.479	77.3796	31.9006			29.09.2010_02_A4	54.6279	106.123	51.495									17
5.66673	191.078		138.013									16.08.2011_02 A5	-5.37551				29.2653	34.6408		34.6408		09.01.13_01 A2	96.4414	109.816	13.3746		08.01.13_01 A3	15.5193	31.0638	15.5445			29.09.2010_02_A5	14.5875	39.7007	25.1132									99.187
5.8334	185.697		136.799									16.08.2011_02 A6	-16.1966				13.1703	29.3669		29.3669		09.01.13_02 A1	213.257	235.015	21.7575		08.01.13_01 A4	105.416	126.12	20.7044			29.09.2010_02_A6	5.78179	22.7818	17									78.7767
6.00007	167.105		134.275									16.08.2011_02 A7	-5.18366				33.3663	38.5499		38.5499		09.01.13_02 A2	170.702	191.61	20.9081		08.01.13_01 A6	145.043	163.952	18.9089			09.10.2012_01_A1	208.965	308.152	99.187									63.0065
6.16673	149.285		132.412									16.08.2011_02 A8	-21.8048				20.3932	42.198		42.198		09.01.13_02 A4	215.702	246.654	30.9517		08.01.13_01 A7	100.854	102.88	2.02528			09.10.2012_01_A2	267.377	346.154	78.7767									67.3776
6.3334	160.845		136.949									08.01.13_01 A1	94.334	178.23	83.896	3.77327	143.28	48.9463	48.9463			09.01.13_02 A5	198.502	230.553	32.0511		08.01.13 _02 A4	92.2593	100.287	8.02759			09.10.2012_01_A3	273.669	348.755	75.086									67.8835
6.50007	158.23		149.652									08.01.13_01 A2	45.479	138.89	93.411	6.00327	103.476	57.9967	57.9967			09.01.13_02 A6	161.903	200.146	38.2434		09.01.13_02 A1	179.989	211.52	31.5314			09.10.2012_01_A5	214.389	277.395	63.0065
6.66673	154.442		147.432									08.01.13_01 A3	15.5193				61.1659	45.6467		45.6467		09.01.13_02 A7	125.46	148.788	23.3283		09.01.13_02 A2	126.07	181.009	54.939			12.11.2012_01_A1	78.4549	155.584	77.129
6.8334	148.509		142.077									08.01.13_01 A4	105.416	202.96	97.5442	4.29327	239.411	133.996	133.996			09.01.13_02 A8	230.485	274.101	43.616		09.01.13_02 A3	68.1799	87.6704	19.4905			12.11.2012_01_A2	51.3215	124.884	73.5626
7.00007	156.407		151.041									08.01.13_01 A5	139.293				182.664	43.3709		43.3709		14.01.13_01 A2	147.728	173.666	25.9378		09.01.13_02 A4	168.367	204.855	36.4877			12.11.2012_01_A3	12.7249	61.4084	48.6835
7.16673	155.309		167.053									08.01.13_01 A6	145.043				194.799	49.7555		49.7555		14.01.13_01 A3	129.451	161.445	31.9942		09.01.13_02 A5	142.185	180.684	38.4985			12.11.2012_01_A4	78.9794	145.729	66.7495
7.3334	153.732		164.439									08.01.13_01 A7	100.854	160.31	59.4557	3.25327	140.948	40.0935	40.0935			14.01.13_01 A4	152.845	172.21	19.365		09.01.13_02 A6	121.315	150.172	28.8565			12.11.2012_01_A5	109.19	169.402	60.2121
7.50007	162.744		145.513									08.01.13 _02 A1	195.538	295.2	99.6618	4.29327	218.543	23.005	23.005			14.01.13_01 A5	151.296	178.225	26.9288		09.01.13_02 A7	77.5939	114.226	36.632			12.11.2012_01_A6	63.7444	104.704	40.9594
7.66673	186.871		134.826									08.01.13 _02 A4	92.2593				122.853	30.5942		30.5942		14.01.13_01 A6	164.437	185.403	20.9663		09.01.13_02 A8	175.425	202.804	27.3782			19.03.2013_01_A1	152.378	250.143	97.7642
7.8334	164.138		134.033									08.01.13 _02 A5	58.6128	94.59	35.9772	4.81327	93.5116	34.8988	34.8988			14.01.13_01 A8	155.509	174.733	19.2242		14.01.13_01 A1	110.065	196.589	86.524			19.03.2013_01_A2	143.732	211.109	67.3776
8.00007	163.505		139.549									08.01.13 _02 A6	40.0202	71.29	31.2698	1.01327	71.4987	31.4785	31.4785			14.01.13_02 A1	534.893	755.819	220.926		14.01.13_01 A2	107.436	152.228	44.7913			19.03.2013_01_A3	137.261	219.612	82.351
8.16673	255.06		146.961									09.01.13_01 A2	63.6092				96.4414	32.8322		32.8322		14.01.13_02 A2	314.08	420.999	106.919		14.01.13_01 A3	74.4737	133.618	59.144			19.03.2013_01_A4	132.373	200.256	67.8835
8.3334	256.597		150.909									09.01.13_01 A4	53.1912				85.1361	31.945		31.945		14.01.13_02 A4	223.569	260.839	37.2699		14.01.13_01 A4	101.152	140	38.8481			19.03.2013_01_A5	126.014	248.083	122.07
8.50007	267.077		147.566									09.01.13_01 A5	90.0511				123.271	33.2201		33.2201		15.01.13_01 A2	179.735	208.555	28.82		14.01.13_01 A5	99.237	167.848	68.6112			19.03.2013_01_A6	136.001	197.802	61.8002
8.66673	246.964		159.628									09.01.13_01 A6	95.6409				115.212	19.5715		19.5715		15.01.13_01 A3	210.675	244.957	34.2824		14.01.13_01 A6	109.047	133.73	24.6827			19.03.2013_01_A7	124.282	260	135.719
8.8334	256.629		146.639									09.01.13_01 A8	85.113				98.216	13.103		13.103		15.01.13_01 A4	197.841	222.259	24.4178		14.01.13_01 A7	141.329	195.534	54.204			19.03.2013_01_A8	103.923	246.64	142.717
9.00007	251.27		141.858									09.01.13_02 A1	179.989	242.968	62.9793	3.82993	213.257	33.2688	33.2688			15.01.13_01 A5	215.74	243.317	27.5767		14.01.13_01 A8	105.191	136.983	31.7926			19.03.2013_01_A9	156.799	304.76	147.961
9.16673	254.138		149.548									09.01.13_02 A2	126.07	195.732	69.6616	4.03993	170.702	44.6315	44.6315			15.01.13_01 A6	240.667	262.823	22.1563		14.01.13_02 A1	407.039	527.783	120.744
9.3334	247.406		138.82									09.01.13_02 A3	68.1799				95.0359	26.856		26.856		15.01.13_01 A7	240.108	302.26	62.1523		14.01.13_02 A2	240.475	314.839	74.3646
9.50007	252.7		138.914									09.01.13_02 A4	168.367				215.702	47.3355		47.3355							14.01.13_02 A3	175.057	224.677	49.6209
9.66673	257.305		137.149									09.01.13_02 A5	142.185	206.499	64.3135	4.36993	198.502	56.3164	56.3164								14.01.13_02 A5	141.248	190.661	49.4127
9.8334	255.207		160.419									09.01.13_02 A6	121.315				161.903	40.5873		40.5873							14.01.13_02 A7	138.541	201.856	63.3144
10.0001	250.961		158.782									09.01.13_02 A7	77.5939				125.46	47.8658		47.8658							15.01.13_01 A2	148.685	159.443	10.7577
10.1667	239.852		149.858									09.01.13_02 A8	175.425	259.069	83.6435	4.50993	230.485	55.0595	55.0595								15.01.13_01 A3	182.097	184.615	2.51797
10.3334	226.112		142.558									14.01.13_01 A1	110.065	203.977	93.9123	3.62327	166.586	56.5209	56.5209								15.01.13_01 A4	154.716	156.098	1.38236
10.5001	237.191		143.331									14.01.13_01 A2	107.436	153.735	46.2986	2.48327	147.728	40.2919	40.2919
10.6667	243.915		142.117									14.01.13_01 A3	74.4737				129.451	54.9771		54.9771
10.8334	231.884		145.588									14.01.13_01 A4	101.152	175.509	74.3571	3.05327	152.845	51.6932	51.6932
11.0001	239.531		146.575									14.01.13_01 A5	99.237	181.135	81.898	3.38327	151.296	52.0592	52.0592
11.1667	244.198		142.108									14.01.13_01 A6	109.047				164.437	55.3892		55.3892
11.3334	231.753		143.052									14.01.13_01 A7	141.329	195.489	54.1595	2.97327	171.995	30.6658	30.6658
11.5001	227.936		132.057									14.01.13_01 A8	105.191				155.509	50.3179		50.3179
11.6667	221.697		132.768									14.01.13_02 A1	407.039				534.893	127.854		127.854
11.8334	229.685		128.774									14.01.13_02 A2	240.475				314.08	73.605		73.605
12.0001	227.147		125.649									14.01.13_02 A3	175.057	254.51	79.4534	2.60327	229.372	54.315	54.315
12.1667	228.048		126.295									14.01.13_02 A4	189.601	232.032	42.4311	4.02327	223.569	33.9682	33.9682
12.3334	234.93		137.854									14.01.13_02 A5	141.248	228.177	86.9285	3.21327	207.619	66.3709	66.3709
12.5001	225.24		159.492									14.01.13_02 A6	199.012	251.3	52.2877	4.09327	232.94	33.9282	33.9282
12.6667	216.612		141.927									14.01.13_02 A7	138.541				180.057	41.5162		41.5162
12.8334	226.854		148.637									15.01.13_01 A1	114.526				158.653	44.1271		44.1271
13.0001	226.557		125.635									15.01.13_01 A2	148.685				179.735	31.05		31.05
13.1667	222.021		128.67									15.01.13_01 A3	182.097				210.675	28.5778		28.5778
13.3334	208.483		133.942									15.01.13_01 A5	185.164	231.465	46.3012	8.68327	215.74	30.5764	30.5764
13.5001	210.952		142.057									15.01.13_01 A6	209.883	242.958	33.0747	5.93327	240.667	30.7834	30.7834
13.6667	215.116		150.058									15.01.13_01 A7	182.073	232.047	49.9745	0.793267	240.108	58.0352	58.0352
13.8334	216.526		161.598
14.0001	218.42		162.202
14.1667	220.076		148.701
14.3334	211.938		145.568										Base	transient	∆transient	∆ min	NH4Cl Plat	Pooling ∆NH4Cl	∆NH4ClPlat Bi	∆NH4ClPlat Mono			NH4Cl	transient	∆transient			Base in NH4	Wash Xn	∆Wash				Base	NH4Cl Xn	Pooling ∆NH4Cl			Base	Transient	∆Transient	∆ min		∆NH4ClPlat Bi	∆NH4ClPlat Mono
14.5001	215.809		144.411									n	80	38	38	38	80	80	38	42			54	54	54			60	60	60				52	52	52			16	16	16	16		16	36
14.6667	208.37		151.875									average	121.441	224.662	92.9692	3.72651	173.464	52.0229	58.6212	46.053			188.528	234.67	46.1419			121.019	162.023	41.0048				96.5543	154.251	57.6969			107.749	226.68	118.931	4.57519		80.7975	47.43
14.8334	210.118		146.799									Sd	67.4267	101.072	72.2373	1.40234	90.0974	39.3919	50.5151	24.7027			94.5791	123.144	41.1744			70.5039	87.8153	33.3413				76.5522	99.8459	32.4391			60.3979	72.5062	41.1479	2.74193		38.571	23.3104
15.0001	212.525		137.763									S.E.M. Base	7.53853	16.396	11.7184	0.227489	10.0732	4.40415	8.19463	3.81171			12.8706	16.7577	5.60312			9.10201	11.3369	4.30434				10.6159	13.8461	4.49849			15.0995	18.1265	10.287	0.685481		9.64275	3.88507
15.1667	215.774		136.047
15.3334	221.644		138.777
15.5001	214.595		144.851
15.6667	214.468		146.23
15.8334	221.822		132.949
16.0001	216.527		141.909
16.1667	214.984		143.959
16.3334	213.113		147.976
16.5001	210.242		163.938
16.6667	208.264		172.566
16.8334	206.283		164.127
17.0001	217.454		158.785
17.1667	221.718		164.854
17.3334	209.838		162.121
17.5001	215.544		148.295
17.6667	209.729		160.757
17.8334	219.806		157.094
18.0001	204.087		149.095
18.1667	211.592		141.681
18.3334	208.223		145.68
18.5001	214.406		144.159
18.6667	202.336		140.546
18.8334	209.423		138.948
19.0001	209.081		139.044
19.1667	208.59		154.15
19.3334	201.804		153.03
19.5001	202.681		145.458
19.6667	202.551		148.886
19.8334	206.113		148.628
20.0001	205.715		153.1
20.1667	201.161		159.307
20.3334	204.181		147.763
20.5001	202.339		157.393
20.6667	201.123		151.335
20.8334	206.268		143.108
21.0001	205.427		155.97
21.1667	201.126		158.528
21.3334	201.415		152.371
21.5001	198.324		141.969
21.6667	201.646		149.806
21.8334	200.697		146.548
22.0001	200.703		152.701
22.1667	202.499		151.945
22.3334	203.148		146.207
22.5001	189.646		140.741
22.6667	190.303		141.084
22.8334	190.391		135.507
23.0001	199.705		137.377
23.1667	198.675		133.082
23.3334	189.599		138.983
23.5001	199.563		150.792
23.6667	198.471		163.958
23.8334	198.782		145.061
24.0001	199.885		145.082
24.1667	212.353		148.525
24.3334	202.224		140.32
24.5001	196.364		147.673
24.6667	199.162		148.568
24.8334	201.288		149.907
25.0001	197.125		153.475
25.1667	191.971		146.292
25.3334	188.516		151.849
25.5001	190.019		145.711
25.6667	192.648		150.27
25.8334	193.475		144.151
26.0001	192.87		159.567
26.1667	182.985		154.177
26.3334	193.217		152.85
26.5001	194.525		152.367
26.6667	192.818		158.045
26.8334	194.135		151.924
27.0001	192.937		154.914
27.1667	190.284		145.103
27.3334	189.968		163.775
27.5001	200.583		186.408
27.6667	197.329		175.376
27.8334	195.972		165.308
28.0001	190.088		159.066
28.1667	190.623		165.499
28.3334	201.638		172.015
28.5001	193.927		178.317
28.6667	189.372		176.063
28.8334	193.876		179.852
29.0001	196.468		173.621
29.1667	197.29		170.337
29.3334	197.314		173.54
29.5001	197.893		163.312
29.6667	196.094		170.651
29.8334	198.483		166.097
30.0001	200.299		162.358
30.1667	194.729		162.91
30.3334	202.241		170.861
30.5001	195.648		166.002
30.6667	193.838		174.225
30.8334	199.696		169.089
31.0001	197.822		177.413
31.1667	200.114		171.144
31.3334	197.124		168.754
31.5001	195.851		166.525
31.6667	194.491		169.257
31.8334	196.614		163.172
32.0001	192.243		161.647
32.1667	188.44		165.292
32.3334	193.254		179.52
32.5001	191.536		172.237
32.6667	196.766		182.047
32.8334	198.697		179.765
33.0001	198.049		186.005
33.1667	191.487		170.418
33.3334	189.957		172.129
33.5001	195.297		163.723
33.6667	189.762		177.943
33.8334	190.197		176.317
34.0001	192.184		182.195
34.1667	196.533		169.793
34.3334	206.877		178.279
34.5001	194.095		186.584
34.6667	200.223		170.748
34.8334	202.326		181.89
35.0001	222.111		177.833
35.1667	233.041		179.09
35.3334	226.838		178.994
35.5001	230.485		177.015
35.6667	227.193		179.657
35.8334	233.017		178.119
36.0001	227.522		175.068
36.1667	228.679		169.143
36.3334	225.892		170.132
36.5001	223.424		166.822
36.6667	223.795		177.432
36.8334	214.525		183.323
37.0001	211.778		184.272
37.1667	216.723		178.123
37.3334	214.231		171.401
37.5001	213.389		173.251
37.6667	208.079		169.541
37.8334	200.502		174.071
38.0001	200.83		172.873
38.1667	207.886		176.94
38.3334	195.121		168.532
38.5001	197.563		173.029
38.6667	193.605		176.538
38.8334	189.924		188.377
39.0001	188.024		185.354
39.1667	180.899		190.437
39.3334	180.314		183.584
39.5001	174.774		183.624
39.6667	175.132		179.632
39.8334	181.601		198.163
40.0001	168.447		192.414
40.1667	174.516		180.955
40.3334	166.586		172.344
40.5001	166.201		177.479
40.6667	161.768		182.163
40.8334	159.048		176.821
41.0001	155.1		177.069
41.1667	155.859		180.621
41.3334	163.057		184.946
41.5001	153.849		178.187
41.6667	159.152		178.856
41.8334	156.793		178.009
42.0001	161.854		177.53
42.1667	165.739		177.279
42.3334	176.066		177.462
42.5001	170.712		183.023
42.6667	166.658		168.846
42.8334	159.11		167.771
43.0001	162.714		175.209
43.1667	169.078		168.062
43.3334	165.615		172.741
43.5001	162.65		170.452
43.6667	165.789		171.744
43.8334	155.394		170.571
44.0001	160.632		167.999
44.1667	167.298		178.053
44.3334	154.828		181.909
44.5001	165.684		181.747
44.6667	166.667		178.488
44.8334	159.034		179.141
45.0001	168.952		170.448
45.1667	168.784		174.631
45.3334	155.186		176.889
45.5001	154.745		179.5
45.6667	159.56		174.618
45.8334	147.425		183.295
46.0001	141.902		187.297
46.1667	145.673		184.555
46.3334	145.575		187.56
46.5001	141.373		178.418
46.6667	145.292		176.929
46.8334	142.768		175.866
47.0001	141.159		182.175
47.1667	134.34		188.778
47.3334	132.94		196.86
47.5001	133.055		193.482
47.6667	131.501		193.094
47.8334	142.457		188.932
48.0001	136.544		177.706
48.1667	129.395		190.72
48.3334	130.433		187.252
48.5001	128.875		178.099
48.6667	138.5		176.254
48.8334	128.245		174.865
49.0001	127.261		172.747
49.1667	130.406		179.09
49.3334	131.995		183.107
49.5001	131.594		180.771
49.6667	126.155		176.824
49.8334	123.718		176.292
50.0001	128.414		174.055
50.1667	135.22		180.451
50.3334	133.696		178.288
50.5001	133.097		176.538
50.6667	126.521		177.147
50.8334	131.137		181.406
51.0001	128.263		176.323
51.1667	125.726		169.618
51.3334	128.626		182.068
51.5001	133.769		185.265
51.6667	131.973		182.233
51.8334	130.652		185.582
52.0001	127.945		182.639
52.1667	136.427		185.352
52.3334	157.419		185.745
52.5001	180.753		181.449
52.6667	161.569		180.72
52.8334	185.259		177.146
53.0001	154.029		179.195
53.1667	138.172		174.649
53.3334	134.442		171.18
53.5001	127.912		176.163
53.6667	147.116		178.458
53.8334	133.566		186.151
54.0001	125.646		182.828
54.1667	125.804		192.023
54.3334	125.645		186.75
54.5001	129.587		193.746
54.6667	125.516		187.475
54.8334	122.155		196.559
55.0001	135.762		198.138
55.1667	134.538		201.607
55.3334	136.787		204.413
55.5001	129.4		202.611
55.6667	128.416		201.391
55.8334	126.153		199.918
56.0001	124.485		194.433
56.1667	129.275		201.749
56.3334	134.031		212.525
56.5001	129.347		201.854
56.6667	129.899		205.963
56.8334	123.727		206.339
57.0001	123.848		203.303
57.1667	132.51		197.175
57.3334	196.349		188.236
57.5001	168.199		188.77
57.6667	157.925		194.294
57.8334	162.408		193.874
58.0001	145.354		197.81
58.1667	126.57		196.326
58.3334	123.407		188.313
58.5001	124.834		191.865
58.6667	121.762		181.387
58.8334	128.494		188.619
59.0001	125.992		192.582
59.1667	128.614		181.64
59.3334	128.35		186.979
59.5001	125.325		179.561
59.6667	132.952		185.389
59.8334	125.13		175.657
60.0001	120.491		189.81
60.1667	125.068		184.318
60.3334	116.816		183.901
60.5001	126.289		178.088
60.6667	124.562		175.814
60.8334	122.875		184.025
61.0001	123.104		180.636
61.1667	120.956		173.774
61.3334	120.548		171.412
61.5001	116.469		171.406
61.6667	119.742		172.145
61.8334	122.693		181.897
62.0001	121.909		174.852
62.1667	124.41		166.478
62.3334	120.479		173.309
62.5001	123.869		174.59
62.6667	123.673		180.036
62.8334	122.759		179.253
63.0001	135.021		176.189
63.1667	142.299		174.742
63.3334	215.7		169.464
63.5001	138.584		167.342
63.6667	127.777		172.878
63.8334	138.192		167.86
64.0001	159.969		165.298
64.1667	151.033		166.983
64.3334	126.29		166.97
64.5001	120.403		173.488
64.6667	128.86		163.382
64.8334	124.836		163.479
65.0001	124.679		166.823
65.1667	120.426		194.948
65.3334	121.822		183.75
65.5001	127.04		176.807
65.6667	123.214		163.241
65.8334	128.392		159.318
66.0001	127.524		163.66
66.1667	219.98		158.069
66.3334	152.435		148.488
66.5001	129.199		168.365
66.6667	140.385		161.177
66.8334	122.39		156.053
67.0001	129.356		155.313
67.1667	130.535		167.521
67.3334	122.143		158.052
67.5001	129.783		168.022
			163.444
			157.44
			149.722
			152.753
			158.447
			152.682
			155.102
			153.363
			152.661
			151.901
			144.742
			153.066
			152.281
			156.339
			165.951
			165.169
			160.33
			165.701
			156.813
			163.129
			165.028
			153.105
			158.704
			164.718
			150.572
			155.518
			152.69
			157.571
			149.886
			158.745
			152.967
			144.056
			150.845
			152.927
			166.139
			156.41
			168.924
			166.291
			169.549
			173.909
			164.761
			164.245
			158.916
			169.738
			148.18
			161.949
			153.302
			154.39
			149.435
			152.515
			154.191
			149.225
			146.697
			159.064
			151.867
			151.906
			148.669
			149.93
			154.581
			154.272
			150.073
			154.265
			147.636
			154.64
			155.358
			155.684
			162.074
			163.45
			158.452
			158.352
			159.546
			147.775
			157.271
			161.274
			151.652
			158.547
			151.536
			153.161
			158.317
			150.321
			152.58
			146.969
			164.332
			145.97
			160.138
			160.293
			155.587
			159.28

## Sheet: Fig 2 and Text dependence..
																	Dependence of astrocyte calcium changes on NH4+/NH3-concentrations
Calcium																	Hippocampus	5 mM NH4+				Hippocampus	Stepwise					1 mM NH4+				2 mM NH4+					5 mM NH4+ in MSO
min	26.11.2012_01_A4		26.08.2013_01_A5
6.66667e-05	94.4773		132.591
0.166733	96.2055		123.185
0.3334	94.6393		130.054														Experiment	Base	NH4Cl Plat	∆NH4ClPlat		Experiment	Base	NH4Cl Plat	∆NH4ClPlat			Base	NH4Cl Plat	∆NH4ClPlat			Base	NH4Cl Plat	∆NH4ClPlat			Base	NH4Cl Plat	∆NH4ClPlat
0.500067	97.1198		132.758														19.07.2010_01 A1	130.507	183.138	52.6305		26.11.2012_01_A1	109.763	168.879	59.1165		21.02.2014_01_A1	328.452	455.595	127.143		27.02.2014_01_A1	147.909	233.849	85.9398		23.03.2013_01_A1	181.401	252.632	71.2307
0.666733	91.3779		132.449														19.07.2010_01 A2	138.864	183.498	44.6338		26.11.2012_01_A2	181.471	269.575	88.1039		21.02.2014_01_A2	294.087	461.198	167.111		27.02.2014_01_A2	143.893	201.019	57.1259		23.03.2013_01_A2	168.912	227.366	58.4537
0.8334	95.1053		128.593														19.07.2010_01 A3	246.607	301.166	54.5588		26.11.2012_01_A3	132.042	215.86	83.818		21.02.2014_01_A3	379.179	465.278	86.0989		27.02.2014_01_A3	121.228	189.53	68.3016		23.03.2013_01_A3	151.802	204.039	52.2376
1.00007	94.8681		129.377														19.07.2010_01 A4	163.579	199.462	35.8832		26.11.2012_01_A4	97.3964	169.204	71.8073		21.02.2014_01_A4	254.187	346.016	91.8286		27.02.2014_02_A3	156.956	178.067	21.1106		23.03.2013_01_A4	146.459	196.368	49.9085
1.16673	90.9916		119.158														19.07.2010_01 A5	182.62	210.95	28.3301		26.11.2012_01_A5	102.378	170.98	68.6022		21.02.2014_01_A5	226.047	312.432	86.3852		27.02.2014_02_A4	187.502	198.892	11.3902		23.03.2013_01_A5	155.101	217.869	62.7685
1.3334	98.9381		127.086														19.07.2010_01 A6	138.174	161.857	23.683		26.11.2012_02_A1	259.983	305.353	45.3701		24.02.2014_01_A1	168.794	192.89	24.0957		21.03.2014_01_A1	184.02	216.177	32.1578		23.03.2013_01_A6	175.586	234.323	58.7368
1.50007	96.0026		131.674														19.07.2010_01 A7	157.227	202.109	44.8814		26.11.2012_02_A2	136.989	187.562	50.5726		24.02.2014_01_A2	159.98	179.392	19.4123		21.03.2014_01_A2	168.232	199.134	30.9021		26.08.2013_01_A1	282.248	454.642	172.394
1.66673	92.7837		119.834														19.07.2010_01 A8	124.079	144.485	20.4063		26.11.2012_02_A3	155.591	198.602	43.0103		24.02.2014_01_A3	195.727	217.505	21.7778		21.03.2014_01_A3	182.393	198.673	16.2799		26.08.2013_01_A2	196.191	278.432	82.2417
1.8334	89.7667		113.054														19.07.2010_01 A9	126.873	151.135	24.2619		26.11.2012_02_A4	113.532	158.939	45.4071		24.02.2014_01_A4	166.063	184.495	18.4321		27.03.2014_01_A1	200.994	296.134	95.1403		26.08.2013_01_A3	156.188	256.859	100.67
2.00007	94.1924		118.594														19.07.2010_01 A10	119.407	173.386	53.9797		26.11.2012_02_A5	129.463	193.487	64.0244		24.02.2014_01_A5	166.625	182.563	15.9372		27.03.2014_01_A2	223.697	286.007	62.31		26.08.2013_01_A4	182.236	331.701	149.465
2.16673	95.1026		126.734														19.07.2010_01 A11	136.317	189.291	52.9744		26.11.2012_02_A6	173.353	308.856	135.503		24.02.2014_01_A6	168.855	192.782	23.9265		27.03.2014_01_A3	224.057	255.382	31.3254		26.08.2013_01_A5	138.457	257.761	119.304
2.3334	98.9722		155.88														19.07.2010_02 A3	82.5637	135.399	52.8351		26.11.2012_02_A7	248.724	285.794	37.0696		24.02.2014_01_A7	137.06	158.611	21.5511		27.03.2014_01_A4	267.146	305.889	38.7429		26.08.2013_01_A6	213.838	356.149	142.311
2.50007	96.773		178.753														19.07.2010_02 A4	58.7683	94.6726	35.9042		26.11.2012_02_A8	222.945	254.771	31.8262		24.02.2014_01_A9	123.112	145.542	22.43		27.03.2014_01_A5	201.701	243.857	42.1554		26.08.2013_01_A7	242.882	383.794	140.912
2.66673	98.5214		169.021														19.07.2010_02 A6	64.9266	139.106	74.1797		28.11.2012_01_A1	187.265	231.671	44.4061		24.02.2014_01_A10	142.701	166.691	23.9904							26.08.2013_01_A8	414.936	615.933	200.997
2.8334	105.447		137.066														19.07.2010_02 A7	135.752	204.334	68.5821		28.11.2012_01_A2	171.757	201.697	29.9401		24.02.2014_02_A1	131.744	158.514	26.7706							27.08.2013_01_A1	86.1695	165.144	78.9747
3.00007	92.5725		138.591														19.07.2010_02 A8	151.731	197.19	45.4592		28.11.2012_01_A3	174.653	224.111	49.4582		24.02.2014_02_A2	192.227	224.012	31.7849							27.08.2013_01_A2	38.3984	88.3726	49.9741
3.16673	97.7997		136.326														19.07.2010_02 A9	171.138	257.236	86.098		28.11.2012_01_A4	186.611	281.917	95.3067		24.02.2014_02_A3	158.751	185.717	26.9662							27.08.2013_01_A3	45.1254	105.719	60.5936
3.3334	93.6378		128.99														19.07.2010_02 A10	125.343	168.975	43.6319		28.11.2012_01_A5	170.373	244.531	74.1585		24.02.2014_02_A4	162.749	179.028	16.2791							27.08.2013_01_A4	43.4691	90.5525	47.0834
3.50007	93.2893		134.414														19.07.2010_02 A11	99.2575	177.589	78.331		21.01.2013_01_A1	163.73	200.69	36.9604		24.02.2014_02_A5	162.78	180.917	18.1374							27.08.2013_01_A5	63.7042	123.872	60.1678
3.66673	92.6465		123.281														19.07.2010_02 A12	165.766	218.651	52.8857		21.01.2013_01_A2	222.147	250.122	27.9741		24.02.2014_02_A6	168.596	196.298	27.7014							27.08.2013_01_A6	76.0631	144.321	68.2578
3.8334	102.177		117.937														22.07.2010_01 A1	149.794	194.838	45.0435		21.01.2013_01_A3	239.804	293.426	53.6216		31.03.2014_01_A1	192.007	213.803	21.796							27.08.2013_01_A7	55.9177	116.728	60.8107
4.00007	97.2347		133.153														22.07.2010_01 A2	158.708	240.629	81.9211		21.01.2013_01_A4	227.229	254.199	26.97		31.03.2014_01_A2	252.74	297.234	44.4942							27.08.2013_01_A8	72.9644	106.313	33.3482
4.16673	98.0936		133.489														22.07.2010_01 A3	165.786	360.069	194.284		21.01.2013_01_A5	193.278	207.793	14.5152												27.08.2013_01_A9	36.633	74.8887	38.2557
4.3334	97.7001		154.813														22.07.2010_01 A4	243.099	533.87	290.771		21.01.2013_01_A6	183.774	200.923	17.1496
4.50007	105.862		140.091														22.07.2010_01 A5	111.897	203.89	91.9931		21.01.2013_01_A7	191.247	215.115	23.8682
4.66673	92.7772		144.488														22.07.2010_01 A7	164.707	303.748	139.041		21.01.2013_02_A1	148.816	283.194	134.378
4.8334	98.771		200.904														16.08.2011_01 A2	17.8936	27.1869	9.29336		21.01.2013_02_A2	258.443	307.581	49.1377
5.00007	98.4591		164.683														16.08.2011_01 A4	28.3045	54.4942	26.1896		21.01.2013_02_A3	199.834	270.544	70.7099
5.16673	100.176		133.978														16.08.2011_02 A2	74.0645	114.536	40.4711		21.01.2013_02_A4	200.256	231.545	31.2889
5.3334	100.007		144.454														16.08.2011_02 A3	48.5482	77.1215	28.5732		21.01.2013_02_A5	218.858	271.312	52.4538
5.50007	104.551		149.892														16.08.2011_02 A4	41.1194	67.4884	26.369		21.01.2013_02_A6	170.436	212.73	42.2944
5.66673	93.2804		135.407														16.08.2011_02 A5	-5.37551	29.2653	34.6408		21.01.2013_02_A7	182.69	206.644	23.9539
5.8334	85.9278		127.158														16.08.2011_02 A6	-16.1966	13.1703	29.3669		21.01.2013_02_A8	221.145	240.108	18.9636
6.00007	98.6303		134.702														16.08.2011_02 A7	-5.18366	33.3663	38.5499		21.01.2013_02_A9	204.535	227.625	23.09
6.16673	93.2487		136.914														16.08.2011_02 A8	-21.8048	20.3932	42.198		21.01.2013_02_A10	215.884	234.144	18.2596
6.3334	95.9522		126.365														08.01.13_01 A1	94.334	143.28	48.9463		22.01.2013_01_A1	-460.122	-389.864	70.2578
6.50007	96.5152		124.144														08.01.13_01 A2	45.479	103.476	57.9967		22.01.2013_01_A2	-355.455	-339.751	15.704
6.66673	100.556		127.507														08.01.13_01 A3	15.5193	61.1659	45.6467		22.01.2013_01_A3	-133.366	-9.47788	123.888
6.8334	97.5271		131.588														08.01.13_01 A4	105.416	239.411	133.996		22.01.2013_01_A4	-502.124	-413.262	88.8614
7.00007	103.781		125.214														08.01.13_01 A5	139.293	182.664	43.3709		22.01.2013_02_A1	247.903	356.463	108.56
7.16673	94.1859		126.316														08.01.13_01 A6	145.043	194.799	49.7555		22.01.2013_02_A2	356.183	481.048	124.865
7.3334	94.3206		130.301														08.01.13_01 A7	100.854	140.948	40.0935		22.01.2013_02_A3	259.317	309.838	50.5215
7.50007	99.352		134.906														08.01.13 _02 A1	195.538	218.543	23.005		22.01.2013_02_A4	245.806	294.59	48.7842
7.66673	95.9966		127.556														08.01.13 _02 A4	92.2593	122.853	30.5942		22.01.2013_02_A5	228.775	254.553	25.7771
7.8334	100.084		132.732														08.01.13 _02 A5	58.6128	93.5116	34.8988		22.01.2013_02_A6	320.1	386.874	66.774
8.00007	92.9416		140.083														08.01.13 _02 A6	40.0202	71.4987	31.4785		22.01.2013_02_A7	134.402	200.877	66.4748
8.16673	96.9124		120.239														09.01.13_01 A2	63.6092	96.4414	32.8322		05.02.2013_01_A1	179.311	274.634	95.3236
8.3334	97.726		129.694														09.01.13_01 A4	53.1912	85.1361	31.945		05.02.2013_01_A2	138.684	206.626	67.9422
8.50007	102.724		127.321														09.01.13_01 A5	90.0511	123.271	33.2201		05.02.2013_01_A3	108.998	176.194	67.1964
8.66673	98.7238		126														09.01.13_01 A6	95.6409	115.212	19.5715		05.02.2013_01_A4	105.849	148.701	42.8516
8.8334	95.7158		141.029														09.01.13_01 A8	85.113	98.216	13.103		05.02.2013_01_A5	135.738	169.032	33.2947
9.00007	98.845		129.908														09.01.13_02 A1	179.989	213.257	33.2688		05.02.2013_01_A6	64.276	120.939	56.6632
9.16673	92.8495		131.727														09.01.13_02 A2	126.07	170.702	44.6315		05.02.2013_01_A7	247.068	281.817	34.7495
9.3334	101.935		131.432														09.01.13_02 A3	68.1799	95.0359	26.856		05.02.2013_01_A8	274.275	295.717	21.4416
9.50007	102.421		126.606														09.01.13_02 A4	168.367	215.702	47.3355		05.02.2013_01_A9	235.489	341.313	105.825
9.66673	109.77		125.642														09.01.13_02 A5	142.185	198.502	56.3164		05.02.2013_02_A1	193.347	304.015	110.668
9.8334	100.32		135.243														09.01.13_02 A6	121.315	161.903	40.5873		05.02.2013_02_A2	98.2745	180.067	81.7928
10.0001	95.6999		133.808														09.01.13_02 A7	77.5939	125.46	47.8658		05.02.2013_02_A3	118.55	167.426	48.8764
10.1667	96.7518		130.246														09.01.13_02 A8	175.425	230.485	55.0595		05.02.2013_02_A4	123.506	184.863	61.3569
10.3334	97.6375		141.942														14.01.13_01 A1	110.065	166.586	56.5209		05.02.2013_02_A5	70.7222	163.914	93.1916
10.5001	100.903		140.889														14.01.13_01 A2	107.436	147.728	40.2919		05.02.2013_02_A6	48.3756	123.953	75.5775
10.6667	96.3375		145.588														14.01.13_01 A3	74.4737	129.451	54.9771
10.8334	97.0473		152.182														14.01.13_01 A4	101.152	152.845	51.6932
11.0001	96.5389		156.453														14.01.13_01 A5	99.237	151.296	52.0592
11.1667	96.7778		141.883														14.01.13_01 A6	109.047	164.437	55.3892
11.3334	116.634		152.159														14.01.13_01 A7	141.329	171.995	30.6658
11.5001	155.478		133.589														14.01.13_01 A8	105.191	155.509	50.3179
11.6667	155.936		128.72														14.01.13_02 A1	407.039	534.893	127.854
11.8334	110.653		131.016														14.01.13_02 A2	240.475	314.08	73.605
12.0001	98.7585		131.803														14.01.13_02 A3	175.057	229.372	54.315
12.1667	110.953		138.982														14.01.13_02 A4	189.601	223.569	33.9682
12.3334	93.2191		144.963														14.01.13_02 A5	141.248	207.619	66.3709
12.5001	99.7578		142.792														14.01.13_02 A6	199.012	232.94	33.9282
12.6667	96.8369		140.189														14.01.13_02 A7	138.541	180.057	41.5162
12.8334	98.4186		233.346														15.01.13_01 A1	114.526	158.653	44.1271
13.0001	97.0022		153.992														15.01.13_01 A2	148.685	179.735	31.05
13.1667	98.1356		138.419														15.01.13_01 A3	182.097	210.675	28.5778
13.3334	99.793		139.496														15.01.13_01 A5	185.164	215.74	30.5764
13.5001	107.172		129.098														15.01.13_01 A6	209.883	240.667	30.7834
13.6667	105.605		137.421														15.01.13_01 A7	182.073	240.108	58.0352
13.8334	115.776		131.213
14.0001	144.26		144.263
14.1667	120.37		149.958
14.3334	105.393		133.021															Base	NH4Cl Plat	Pooling ∆NH4Cl			Base	NH4Cl Plat	∆NH4ClPlat			Base	NH4Cl Plat	∆NH4ClPlat			Base	NH4Cl Plat	∆NH4ClPlat			Base	NH4Cl Plat	∆NH4ClPlat
14.5001	101.268		128.422														n	80	80	80		n	61	61	61			22	22	22			13	13	13			23	23	23
14.6667	97.5623		129.783														average	121.441	173.464	52.0229		average	145.578	204.108	58.5296			196.93	240.751	43.8204			185.364	230.97	45.6063			144.551	229.729	85.1782
14.8334	96.0466		120.703														Sd	67.4267	90.0974	39.3919		Sd	153.258	152.377	31.377			66.503	102.698	41.1534			39.2829	43.1818	26.2965			91.5803	132.389	46.2716
15.0001	103.172		130.406														S.E.M. Base	7.53853	10.0732	4.40415		S.E.M. Base	19.6227	19.5099	4.01741			14.1785	21.8953	8.77392			10.8951	11.9765	7.29333			19.0958	27.6051	9.6483
15.1667	100.882		136.182
15.3334	110.412		135.227
15.5001	105.14		137.996
15.6667	98.7321		274.586
15.8334	106.916		179.309
16.0001	106.948		162.131
16.1667	103.647		164.054
16.3334	117.421		208.547
16.5001	125.98		167.678
16.6667	106.386		145.599
16.8334	101.9		151.86
17.0001	182.306		146.056
17.1667	151.456		147.981
17.3334	122.274		140.614
17.5001	203.504		138.733
17.6667	163.206		140.533
17.8334	140.656		145.816
18.0001	124.759		142.426
18.1667	115.455		150.037
18.3334	119.625		140.54
18.5001	211.82		145.183
18.6667	207.762		149.673
18.8334	149.721		150.421
19.0001	134.48		165.106
19.1667	206.736		145.19
19.3334	234.775		152.893
19.5001	153.313		158.705
19.6667	122.418		153.19
19.8334	125.569		160.139
20.0001	119.34		151.557
20.1667	135.142		154.158
20.3334	133.803		158.962
20.5001	128.527		170.866
20.6667	227.706		173.599
20.8334	196.279		277.479
21.0001	188.956		242.163
21.1667	171.442		174.204
21.3334	126.667		172.015
21.5001	130.876		172.014
21.6667	138.432		165.283
21.8334	164.204		271.593
22.0001	209.282		205.616
22.1667	168.865		177.291
22.3334	165.219		178.498
22.5001	173.858		174.155
22.6667	152.601		225.627
22.8334	196.345		224.643
23.0001	167.024		251.826
23.1667	143.706		362.098
23.3334	132.2		229.274
23.5001	138.66		237.3
23.6667	135.07		184.197
23.8334	138.96		190.998
24.0001	136.755		198.314
24.1667	133.575		201.861
24.3334	152.951		197.998
24.5001	193.385		188.294
24.6667	191.222		174.342
24.8334	185.466		203.522
25.0001	145.97		254.777
25.1667	135.917		217.66
25.3334	132.603		210.206
25.5001	136.834		202.987
25.6667	149.392		185.61
25.8334	134.217		193.357
26.0001	132.577		220.015
26.1667	142.698		236.133
26.3334	169.946		309.912
26.5001	183.716		269.498
26.6667	162.501		206.847
26.8334	150.137		213.311
27.0001	132.302		258.44
27.1667	143.44		306.129
27.3334	188.852		275.007
27.5001	179.074		262.66
27.6667	174.805		247.081
27.8334	165.846		254.354
28.0001	145.718		266.871
28.1667	119.132		226.892
28.3334	139.568		198.175
28.5001	129.295		208.733
28.6667	132.354		301.977
28.8334	143.355		277.177
29.0001	147.74		236.387
29.1667	166.904		233.772
29.3334	191.266		274.277
29.5001	176.458		245.555
29.6667	160.239		274.68
29.8334	150.866		248.404
30.0001	131.399		260.938
30.1667	134.754		226.309
30.3334	143.783		214.726
30.5001	162.915		232.392
30.6667	191.826		221.225
30.8334	189.679		215.649
31.0001	192.12		225.91
31.1667	153.333		263.649
31.3334	149.296		232.416
31.5001	132.752		222.046
31.6667	128.641		334.264
31.8334	122.883		310.714
32.0001	129.376		245.726
32.1667	134.481		224.972
32.3334	135.366		222.664
32.5001	143.443		235.236
32.6667	154.674		237.679
32.8334	145.879		219.363
33.0001	140.75		223.175
33.1667	140.456		267.849
33.3334	149.052		234.028
33.5001	157.954		236.595
33.6667	175.014		222.558
33.8334	160.787		216.765
34.0001	144.523		214.539
34.1667	138.362		203.45
34.3334	144.425		228.645
34.5001	167.414		372.148
34.6667	183.072		247.333
34.8334	191.627		236.242
35.0001	176.334		270.558
35.1667	175.932		328.198
35.3334	160.747		260.604
35.5001	156.575		261.879
35.6667	149.306		232.008
35.8334	169.199		215.462
36.0001	167.414		226.131
36.1667	188.049		270.349
36.3334	190.408		314.857
36.5001	182.581		306.451
36.6667	173.667		241.085
36.8334	173.714		256.205
37.0001	173.959		252.394
37.1667	177.932		308.634
37.3334	182.472		287.342
37.5001	172.026		268.53
37.6667	170.979		254.237
37.8334	154.55		235.481
38.0001	138.432		236.47
38.1667	143.839		249.169
38.3334	147.66		233.339
38.5001	150.456		269.497
38.6667	148.373		337.981
38.8334	165.126		289.146
39.0001	190.274		258.955
39.1667	192.474		283.249
39.3334	189.882		252.222
39.5001	182.581		352.98
39.6667	186.79		300.36
39.8334	181.293		357.927
40.0001	199.472		266.04
40.1667	189.777		243.608
40.3334	184.521		245.063
40.5001	162.145		240.634
40.6667	150.885		226.52
40.8334	152.742		226.985
41.0001	141.527		243.15
41.1667	141.937		234.319
41.3334	144.716		223.643
41.5001	154.891		233.331
41.6667	149.949		364.42
41.8334	161.754		251.798
42.0001	151.72		228.864
42.1667	155.22		233.195
42.3334	155.812		233.495
42.5001	169.97		232.231
42.6667	173.14		232.215
42.8334	192.145		227.803
43.0001	188.748		221.091
43.1667	184.789		219.891
43.3334	177.022		231.242
43.5001	179.921		232.402
43.6667	172.326		248.373
43.8334	167.396		246.918
44.0001	197.757		218.341
44.1667	188.3		222.338
44.3334	177.176		245.007
44.5001	165.262		320.794
44.6667	162.488		240.788
44.8334	162.916		238.957
45.0001	151.976		236.031
45.1667	145.398		236.562
45.3334	151.302		225.417
45.5001	159.789		213.83
45.6667	155.941		234.497
45.8334	169.517		326.022
46.0001	166.052		265.777
46.1667	193.015		248.338
46.3334	191.912		252.414
46.5001	185.965		292.806
46.6667	186.064		305.54
46.8334	184.213		295.267
47.0001	186.505		298.698
47.1667	191.618		293.077
47.3334	187.12		296.387
47.5001	178.273		297.178
47.6667	172.751		294.378
47.8334	172.108		336.928
48.0001	172.523		269.384
48.1667	175.458		313.779
48.3334	183.433		296.787
48.5001	182.428		287.574
48.6667	174.471		277.408
48.8334	177.357		321.65
49.0001	171.043		321.016
49.1667	169.377		300.477
49.3334	166.378		288.881
49.5001	170.302		302.884
49.6667	170.818		306.164
49.8334	158.944		295.125
50.0001	155.262		262.345
50.1667	162.578		269.093
50.3334	162.734		266.226
50.5001	169.448		238.291
50.6667	169.595		259.211
50.8334	157.846		248.087
51.0001	163.262		254.223
51.1667	154.065		257.66
51.3334	157.591		274.654
51.5001	160.28		272.131
51.6667	162.249		255.993
51.8334	164.27		292.459
52.0001	166.748		319.035
52.1667	165.109		269.984
52.3334	169.959		246.67
52.5001	169.761		236.671
52.6667	171.018		233.715
52.8334	176.243		240.454
53.0001	182.071		249.006
53.1667	174.093		264.25
53.3334	176.716		281.662
53.5001	170.568		243.611
53.6667	170.902		249.743
53.8334	166.918		246.092
54.0001	172.316		249.192
54.1667	179.091		240.769
54.3334	196.512		322.04
54.5001	189.788		264.907
54.6667	194.057		249.281
54.8334	192.593		250.112
55.0001	177.59		246.064
55.1667	166.52		234.833
55.3334	141.765		237.629
55.5001	140.263		313.647
55.6667	142.281		255.05
55.8334	158.3		232.499
56.0001	162.547		229.709
56.1667	168.626		241.921
56.3334	179.481		256.989
56.5001	174.815		282.35
56.6667	167.46		229.245
56.8334	170.007		227.539
57.0001	184.758		246.091
57.1667	187.874		240.803
57.3334	169.353		224.576
57.5001	160.27		236.748
57.6667	161.822		232.205
57.8334	151.497		224.63
58.0001	145.761		216.819
58.1667	131.324		215.682
58.3334	137.539		216.663
58.5001	139.173		206.881
58.6667	139.027		218.811
58.8334	138.356		222.291
59.0001	136.031		210.053
59.1667	146.528		223.733
59.3334	140.225		220.272
59.5001	139.85		285.604
59.6667	143.838		217.436
59.8334	144.994		216.413
60.0001	165.141		228.225
60.1667	179.947		219.499
60.3334	173.364		208.811
60.5001	149.5		206.427
60.6667	137.434		215.379
60.8334	132.286		257.555
61.0001	142.399		240.537
61.1667	147.52		201.529
61.3334	142.56		216.256
61.5001	145.358		230.074
61.6667	142.112		293.121
61.8334	140.894		239.688
62.0001	135.27		219.182
62.1667	141.454		202.596
62.3334	146.915		217.612
62.5001	142.312		226.599
62.6667	144.351		213.081
62.8334	156.073		211.117
63.0001	169.418		190.653
63.1667	191.472		201.778
63.3334	186.887		273.652
63.5001	173.272		217.131
63.6667	163.04		201.145
63.8334	143.1		206.133
64.0001	159.869		198.228
64.1667	159.697		188.688
64.3334	141.235		221.326
64.5001	139.178		202.375
64.6667	134.103		213.824
64.8334	142.183		195.793
65.0001	156.431		197.46
65.1667	154.561		197.493
65.3334	157.398		188.842
65.5001	138.548		196.724
65.6667	141.983		194.45
65.8334	174.354		181.719
66.0001	168.208		186.225
66.1667	158.904		193.287
66.3334	147.831		206.978
66.5001	142.104		185.588
66.6667	134.241		183.401
66.8334	135.115		198.444
67.0001	136.064		206.62
67.1667	141.19		195.224
67.3334	141.979		211.114
67.5001	143.241		187.867
67.6667	147.595		180.125
67.8334	162.731		174.41
68.0001	180.905		170.44
68.1667	174.428		188.371
68.3334	185.494		194.234
68.5001	165.512		179.204
68.6667	146.47		174.928
68.8334	148.438		185.907
69.0001	142.4		225.522
69.1667	127.193		256.944
69.3334	130.332		190.832
69.5001	203.171		184.729
69.6667	166.862		185.905
69.8334	135.446		177.506
70.0001	128.271		170.962
70.1667	131.777		180.301
70.3334	139.887		174.865
70.5001	181.156		170.753
70.6667	149.137		186.412
70.8334	143.346		168.188
71.0001	139.636		172.597
71.1667	136.115		164.047
71.3334	138.928		167.783
71.5001	141.701		170.63
71.6667	154.209		186.786
71.8334	169.623		160.431
72.0001	161.072		169.078
72.1667	146.354		168.682
72.3334	133.003		221.313
72.5001	142.68		167.756
72.6667	130.429		157.085
72.8334	127.118		155.238
73.0001	130.687		155.565
73.1667	134.489		159.524
73.3334	128.733		168.952
73.5001	132.565		165.397
73.6667	123.694		159.74
73.8334	145.528		179.145
74.0001	163.135		165.544
74.1667	162.478		167.042
74.3334	151.541		165.208
74.5001	175.287		176.229
74.6667	160.954		156.829
74.8334	145.935		168.735
75.0001	129.526		161.943
75.1667	134.095		167.683
			167.195
			161.588
			166.919
			161.903
			164.835

## Sheet: Fig 3 and Text neoc. and cereb.
																Primary motor Cortex (all n=143)										Transient	Plateau			Somatosensory Cortex (all n=41)										Transient	Plateau			Barrel Cortex (all n=16)
Calcium	Fig.3 A above	Fig.3 A	Fig.3 B above	Fig.3 B																							(2 cells show no plateau)														(1 cell without plateau)
min	06.10.2010_PS C hV_M1_A2	24.08.2011__PS C hV_M2_A4	12.09.2011_02_BM3	28.06.2011_01_BM1													Base	Transient	NH4Cl Xn	Wash Xn	∆Transient	∆NH4Cl	∆ Wash		n	22	141				Base	Transient	NH4Cl Xn	Wash Xn	∆Transient	∆NH4Cl	∆Wash		n	19	40				Base	Transient	NH4Cl Xn	Wash Xn	∆Transient
6.66667e-05	27.153	50.6103	74.4546	161.742												09.08.2010_03_A1	122.044		158.465	160.885		36.4207	38.8406		average	83.5275	50.3132			06.10.2010_PS C hV_M1_A1	34.4488	165.323	82.3198	45.0404	130.874	47.871	10.5916		average	86.1685	45.1059			03.08.2011_TC BC_01_A1	17.1956		40.5827	24.1669
0.166733	26.9347	49.213	57.1288	62.662												09.08.2010_03_A2	170.644		206.966	253.344		36.3216	82.7004		Sd	60.9727	30.8651			06.10.2010_PS C hV_M1_A2	25.8406	167.627	72.6017	44.4831	141.786	46.761	18.6425		Sd	52.5917	19.4083			03.08.2011_TC BC_01_A2	7.75006		35.2031	20.704
0.3334	29.7308	52.3163	59.8992	66.4247												09.08.2010_03_A3	149.143	191.985	174.843	195.183	42.8416	25.6994	46.0399		S.E.M. Base	12.9994	2.59931			06.10.2010_PS C hV_M1_A3	41.6199	172.81	97.3623	95.2263	131.19	55.7424	53.6064		S.E.M. Base	12.0654	3.06873			03.08.2011_TC BC_01_A3	13.9074		43.6837	32.503
0.500067	26.821	51.0737	56.3125	61.0062												09.08.2010_03_A4	162.695	333.741	236.632	255.346	171.046	73.937	92.6514							06.10.2010_PS C hV_M1_A4	20.5416	106.798	77.417	69.9652	86.2564	56.8753	49.4236							03.08.2011_TC BC_01_A4	11.7598	66.412	43.9551	29.2827	54.6522
0.666733	23.098	52.5623	57.2758	65.5762												09.08.2010_03_A5	178.316		222.32	271.756		44.0041	93.4399			42.8416	36.4207			06.10.2010_PS C hV_M1_A5	33.0673	165.323	109.579	43.9059	132.256	76.5115	10.8387			130.874	47.871			03.08.2011_TC BC_01_A5	33.1332	86.444	67.6854	46.5214	53.3108
0.8334	23.6363	54.5105	61.3203	63.0648												09.08.2010_03_A6	137.562		168.016	197.672		30.4547	60.1109			171.046	36.3216			06.10.2010_PS C hV_M1_A6	38.3227	152.074	91.8272	43.9134	113.751	53.5045	5.59068			141.786	46.761			03.08.2011_TC BC_01_A6	34.7338		75.1774	49.1439
1.00007	25.0459	49.6035	53.5933	70.9889												09.08.2010_03_A7	135.287		163.931	532.07		28.6443	396.783			58.2349	25.6994			06.10.2010_PS C hV_M1_A7	2.11607	105.069	62.284	27.1179	102.953	60.1679	25.0019			131.19	55.7424			03.08.2011_02_A1	62.5942		91.8636	96.7703
1.16673	26.7012	51.4667	59.6328	67.8428												09.08.2010_03_A8	117.414	175.649	174.195	185.932	58.2349	56.7809	68.5178			37.1551	73.937			06.10.2010_PS C hV_M1_A8	-9.79268		77.486	95.6012		87.2786	105.394			86.2564	56.8753			03.08.2011_02_A2	119.968		140.991	136.178
1.3334	27.9403	48.7393	62.3701	66.7466												09.08.2010_03_A9	99.2379	136.393	134.711	134.667	37.1551	35.4734	35.4288			292.089	44.0041			06.10.2010_PS C hV_M1_A9	34.0455	215.898	63.9649	57.1843	181.853	29.9195	23.1388			132.256	76.5115			03.08.2011_02_A3	98.921		157.773	153.589
1.50007	24.276	46.1293	60.7591	66.0183												09.08.2010_03_A10	161.747	453.836	208.294	236.054	292.089	46.5467	74.3071			136.708	30.4547			06.10.2010_PS C hV_M1_A10	70.6785	127.927	136.058	100.93	57.2485	65.3791	30.252			113.751	53.5045			03.08.2011_02_A4	87.1747	118.947	124.773	155.591	31.7723
1.66673	24.421	48.5216	53.587	65.7856												09.08.2010_03_A11	170.907	307.615	200.404	196.899	136.708	29.496	25.9912			45.204	28.6443			06.10.2010_PS C hV_M2_A1	61.5349		104.198	98.8208		42.663	37.2859			102.953	60.1679			03.08.2011_02_A5	176.866		206.657	329.678
1.8334	20.6824	50.7558	59.14	65.8366												09.08.2010_03_A12	125.827	171.031	171.478	149.386	45.204	45.6511	23.5586			54.6356	56.7809			06.10.2010_PS C hV_M2_A2	-14.9384		20.3855	22.234		35.3239	37.1724			181.853	87.2786			27.07.2011 TC BC _02_A1	146.489		178.072	167.661
2.00007	22.07	51.0071	48.3648	66.3297												09.08.2010_03_A13	122.692	177.328	189.83	169.222	54.6356	67.1373	46.5298			24.9396	35.4734			06.10.2010_PS C hV_M2_A3	67.2892		174.829	252.116		107.54	184.827			57.2485	29.9195			27.07.2011 TC BC _02_A2	65.8246		74.7609	63.5656
2.16673	22.3735	53.3123	60.6787	64.8759												09.08.2010_03_A14	145.315		198.805	185.79		53.4902	40.4756			65.3345	46.5467			06.10.2010_PS C hV_M2_A4	-42.0846		-20.9448	-2.79844		21.1398	39.2862			187.786	65.3791			27.07.2011 TC BC _02_A3	-10.9508		56.2663	58.0961
2.3334	23.7061	49.6454	57.8667	63.1417												09.08.2010_03_A15	139.297		184.099	173.459		44.8027	34.1627			43.854	29.496			06.10.2010_PS C hV_M2_A5	53.8411	241.627	64.371	62.1013	187.786	10.5299	8.26026			41.9311	42.663			27.07.2011 TC BC _02_A4	30.0204		69.8272	93.2482
2.50007	24.9089	49.3077	50.9118	63.12												09.08.2010_03_A16	99.8606		148.927	142.642		49.0663	42.7817			70.1089	45.6511			06.10.2010_PS C hV_M2_A6	-5.82049		27.0667	19.693		32.8872	25.5135			55.5948	35.3239			27.07.2011 TC BC _02_A5	72.2513	105.794	111.595	99.654	33.5432
2.66673	28.7031	51.25	61.7593	64.6702												09.08.2010_03_A17	107.541	132.481	140.184	128.41	24.9396	32.6429	20.8681			67.5717	67.1373			06.10.2010_PS C hV_M2_A7	-49.9896		-15.2928	-18.5182		34.6968	31.4714			54.6583	107.54
2.8334	31.2884	54.1201	58.2246	62.543												19.08.2010_PS Cortex ü CA1_A1	32.1845	97.519	60.6252	45.9289	65.3345	28.4407	13.7443			59.612	53.4902			12.10.2010_PS C hV_M1_A5	-73.6376		-26.0971	-53.2882		47.5405	20.3494			26.6679	21.1398
3.00007	25.8536	52.4481	53.8552	66.7854												19.08.2010_PS Cortex ü CA1_A2	23.322	67.176	54.8794	35.009	43.854	31.5574	11.687			20.9398	44.8027			12.10.2010_PS C hV_M1_A6	80.0219		142.711	85.1075		62.6891	5.08561			43.6607	10.5299
3.16673	25.085	51.785	63.0317	63.6211												19.08.2010_PS Cortex ü CA1_A3	16.0389		49.7853	31.9122		33.7463	15.8733			128.631	49.0663			12.10.2010_PS C hV_M1_A7	-50.0205		-27.9375	-40.2299		22.083	9.79059			27.523	32.8872
3.3334	32.8959	48.8562	59.5379	67.0581												19.08.2010_PS Cortex ü CA1_A4	25.3111	95.42	55.2183	41.7515	70.1089	29.9072	16.4405			68.334	32.6429			17.08.2011_PS C hV_M1_A1	93.5949	135.526	129.801	102.871	41.9311	36.2064	9.27654			29.3708	34.6968
3.50007	25.1688	52.07	53.697	66.4246												19.08.2010_PS Cortex ü CA1_A5	31.0923	98.664	57.8639	37.3922	67.5717	26.7716	6.29988			81.4165	28.4407			17.08.2011_PS C hV_M1_A2	36.8056		76.687	58.2271		39.8814	21.4215			50.7004	47.5405
3.66673	20.5374	49.2362	60.922	64.7462												19.08.2010_PS Cortex ü CA1_A6	13.0461		46.0722	28.1511		33.0261	15.105			81.2097	31.5574			17.08.2011_PS C hV_M1_A3	3.982		36.9747	16.1136		32.9927	12.1316			41.1397	62.6891
3.8334	21.6772	52.3191	49.3616	64.2485												19.08.2010_PS Cortex ü CA1_A7	28.365	87.977	59.6807	36.2596	59.612	31.3157	7.89459			58.18	33.7463			17.08.2011_PS C hV_M1_A4	47.174		65.598	59.5667		18.424	12.3927				22.083
4.00007	27.1034	53.3976	56.2261	65.2731												19.08.2010_PS Cortex ü CA1_A8	25.097		56.7761	36.5173		31.6791	11.4203			147.979	29.9072			17.08.2011_PS C hV_M1_A5	34.4061		71.5413	58.6145		37.1352	24.2083				36.2064
4.16673	30.0798	52.856	60.2722	65.5476												19.08.2010_PS Cortex ü CA1_A9	67.433		129.354	93.1245		61.921	25.6915			81.5805	26.7716			24.08.2011__PS C hV_M2_A1	67.7969		112.995	107.598		45.1985	39.8008				39.8814
4.3334	21.8807	50.7726	58.3677	65.482												19.08.2010_PS Cortex ü CA1_A10	53.1824		195.02	90.8462		141.838	37.6639				33.0261			24.08.2011__PS C hV_M2_A2	69.9362		122.479	111.923		52.543	41.9871				32.9927
4.50007	24.1601	54.0701	50.9599	66.3412												19.08.2010_PS Cortex ü CA1_A11	95.5072		126.214	83.3836		30.7065	-12.1236				31.3157			24.08.2011__PS C hV_M2_A3	87.3514		137.688	124.022		50.3364	36.6706				18.424
4.66673	25.4908	50.8566	59.8086	65.5666												19.08.2010_PS Cortex ü CA1_A12	9.29299		39.2964	21.9667		30.0035	12.6738				31.6791			24.08.2011__PS C hV_M2_A4	54.1193		106.966	85.2201		52.8463	31.1007				37.1352
4.8334	26.8971	53.3642	57.6924	67.5353												19.08.2010_PS Cortex ü CA1_A13	27.5739		60.9397	40.7125		33.3658	13.1386				61.921			24.08.2011__PS C hV_M2_A5	31.5777		68.7564	50.2999		37.1788	18.7222				45.1985
5.00007	30.9869	51.0246	49.914	61.4396												19.08.2010_PS Cortex ü CA1_A14	20.9343		60.36	37.2566		39.4257	16.3224				141.838			24.08.2011__PS C hV_M2_A6	32.0536		71.2756	50.7074		39.222	18.6539				52.543
5.16673	30.3717	51.9228	64.5478	66.2379												19.08.2010_PS Cortex ü CA1_A15	32.2314		76.2407	54.3526		44.0093	22.1212				30.7065			05.09.2011_PS C hV_M1_A1	2.58716	58.182	25.0776	16.3521	55.5948	22.4904	13.7649				50.3364
5.3334	34.4392	51.9728	54.2842	65.7312												19.08.2010_PS Cortex ü CA1_A16	13.4392		45.6014	29.2451		32.1623	15.8059				30.0035			05.09.2011_PS C hV_M1_A2	3.52374	58.182	27.8642	22.3112	54.6583	24.3405	18.7875				52.8463
5.50007	46.6569	52.6387	60.6588	63.6303												19.08.2010_PS Cortex ü CA1_A17	26.7941		57.6406	38.8125		30.8464	12.0184				33.3658			05.09.2011_PS C hV_M1_A3	20.4531	47.121	5.3517	16.9489	26.6679	-15.1014	-3.50418				37.1788
5.66673	36.0718	52.255	57.4802	61.834												19.08.2010_PS Cortex ü CA1_A18	64.0961		99.2125	84.5067		35.1163	20.4105				39.4257			05.09.2011_PS C hV_M1_A4	21.2467		97.6099	48.8737		76.3631	27.627				39.222
5.8334	41.3524	53.6905	58.6198	65.7296												19.08.2010_PS Cortex ü CA1_A19	30.2654		220.169	151.504		189.904	121.238				44.0093			05.09.2011_PS C hV_M2_A1	31.9373	75.598	77.7138	76.1319	43.6607	45.7765	44.1947				22.4904
6.00007	56.0485	51.8191	59.9872	66.4482												19.08.2010_PS Cortex ü CA1_A20	57.3679		90.5703	51.0046		33.2023	-6.36339				32.1623			05.09.2011_PS C hV_M2_A2	73.793	101.316	105.645	113.304	27.523	31.8525	39.5109				24.3405
6.16673	169.377	54.191	54.763	66.7008												20.08.2010.PS ü Ca1_M1_A1	71.4353		116.517	47.3018		45.0815	-24.1335				30.8464			05.09.2011_PS C hV_M2_A3	40.8042	70.175	67.2446	62.0223	29.3708	26.4404	21.2181				76.3631
6.3334	145.181	51.7928	58.4026	65.2226												20.08.2010.PS ü Ca1_M1_A2	49.4006		106.24	60.9504		56.8399	11.5498				35.1163			05.09.2011_PS C hV_M2_A4	54.7066	105.407	97.9197	90.4728	50.7004	43.2131	35.7661				45.7765
6.50007	142.789	52.5441	50.5375	67.2938												20.08.2010.PS ü Ca1_M1_A3	96.6092	117.549	131.659	79.9205	20.9398	35.0496	-16.6887				189.904			05.09.2011_PS C hV_M2_A5	61.8503	102.99	101.264	95.1448	41.1397	39.4135	33.2945				31.8525
6.66673	150.103	51.1018	55.1065	68.6521												20.08.2010.PS ü Ca1_M1_A4	55.0781		108.999	53.84		53.9214	-1.23805				33.2023			05.09.2011_PS C hV_M2_A6	65.7363		121.015	131.637		55.2789	65.9003				26.4404
6.8334	169.888	51.5258	53.1613	67.3557												20.08.2010.PS ü Ca1_M1_A5	44.2523		84.7138	38.8087		40.4615	-5.44351				45.0815														43.2131
7.00007	157.993	51.3992	50.9736	66.1879												20.08.2010.PS ü Ca1_M1_A6	23.0002		57.614	33.4443		34.6138	10.4441				56.8399														39.4135
7.16673	159.51	53.8129	55.972	64.74												20.08.2010.PS ü Ca1_M1_A8	36.9391		74.1657	40.8728		37.2266	3.93374				35.0496														55.2789
7.3334	146.131	54.2821	59.6165	67.2857												20.08.2010.PS ü Ca1_M1_A9	122.176		162.826	104.977		40.6498	-17.1992				53.9214
7.50007	135.365	56.4737	55.3187	66.2466												20.08.2010.PS ü Ca1_M1_A10	119.017		158.399	105.468		39.3814	-13.5491				40.4615
7.66673	130.478	55.9198	61.4446	64.6132												20.08.2010.PS ü Ca1_M1_A11	24.9845		63.1515	23.9228		38.167	-1.06171				34.6138
7.8334	128.501	55.3702	41.7683	68.831												20.08.2010.PS ü Ca1_M1_A12	13.177		58.6926	15.0368		45.5155	1.85974				37.2266
8.00007	134.164	53.4871	57.9141	67.7442												20.08.2010.PS ü Ca1_M1_A13	17.7579		59.4574	19.2641		41.6995	1.50629				40.6498
8.16673	126.994	53.6343	50.1695	71.5635												20.08.2010.PS ü Ca1_M1_A14	1.49905		39.1566	9.65316		37.6576	8.15411				39.3814
8.3334	128.055	55.4249	60.713	70.3013												20.08.2010.PS ü Ca1_M1_A15	59.9974		77.5121	40.5831		17.5147	-19.4143				38.167
8.50007	118.768	57.7786	52.7124	67.7988												20.08.2010.PS ü Ca1_M1_A16	18.281		55.551	23.2455		37.27	4.96445				45.5155
8.66673	118.942	55.5724	55.2786	70.7691												20.08.2010.PS ü Ca1_M1_A17	50.6369		77.1803	119.803		26.5434	69.1661				41.6995
8.8334	124.817	55.5448	47.181	66.5069												20.08.2010.PS ü Ca1_M1_A18	64.0413		82.5173	39.7637		18.476	-24.2776				37.6576
9.00007	115.442	53.7754	62.0253	68.1114												20.08.2010.PS ü Ca1_M1_A19	62.8505		90.1877	54.8806		27.3372	-7.96988				17.5147
9.16673	107.502	51.053	57.4285	66.2093												20.08.2010.PS ü Ca1_M1_A20	47.0269		78.5773	46.2855		31.5504	-0.741345				37.27
9.3334	105.394	55.9368	51.2231	66.4199												20.08.2010_PS ü Ca1_M2_A1	81.206		93.7181	96.2721		12.512	15.0661				26.5434
9.50007	101.442	52.1716	42.3869	68.2271												20.08.2010_PS ü Ca1_M2_A2	58.8674		89.6763	74.4655		30.8089	15.5981				18.476
9.66673	101.286	53.3502	55.4157	66.7445												20.08.2010_PS ü Ca1_M2_A3	81.3623		109.17	105.53		27.8076	24.1676				27.3372
9.8334	109.368	51.5441	58.4182	67.7599												20.08.2010_PS ü Ca1_M2_A4	149.308		172.865	84.4508		23.5562	-64.8576				31.5504
10.0001	107.043	55.3327	57.0354	68.1239												20.08.2010_PS ü Ca1_M2_A5	79.4516		106.187	73.0457		26.7351	-6.40594				12.512
10.1667	105.705	54.3167	39.826	65.7874												20.08.2010_PS ü Ca1_M2_A6	50.6795		82.5562	48.7222		31.8767	-1.95729				30.8089
10.3334	100.719	52.1293	53.1398	64.6755												20.08.2010_PS ü Ca1_M2_A7	225.53		360.165	291.191		134.635	65.661				27.8076
10.5001	99.7025	54.3898	53.927	68.8656												20.08.2010_PS ü Ca1_M2_A8	34.7572		81.791	42.1148		47.0338	7.35759				23.5562
10.6667	99.4036	56.275	63.2929	65.5616												20.08.2010_PS ü Ca1_M2_A9	46.057		105.076	60.4675		59.0187	14.4105				26.7351
10.8334	93.9857	57.7897	47.3475	69.2105												20.08.2010_PS ü Ca1_M2_A10	79.7366		140.094	102.206		60.3571	22.4695				31.8767
11.0001	99.812	54.9922	45.7407	65.7429												20.08.2010_PS ü Ca1_M2_A11	52.7398		96.7927	66.578		44.0529	13.8382				134.635
11.1667	102.59	57.3496	55.0019	68.0483												20.08.2010_PS ü Ca1_M2_A12	52.7398		96.7927	66.578		44.0529	13.8382				47.0338
11.3334	101.429	53.9754	58.4208	65.8919												20.08.2010_PS ü Ca1_M2_A13	52.7398		96.7927	66.578		44.0529	13.8382				59.0187
11.5001	87.9801	53.7932	51.7964	68.5266												23.08.2010_PS Cortex ü Ca1_M1_A1	224.423		271.339	222.93		46.9164	-1.49331				60.3571
11.6667	96.1122	55.7308	60.5036	67.9307												23.08.2010_PS Cortex ü Ca1_M1_A2	203.81		225.939	178.618		22.1289	-25.1926				44.0529
11.8334	95.2159	53.138	44.4137	66.8564												23.08.2010_PS Cortex ü Ca1_M1_A4	189.934		261.802	163.738		71.8678	-26.1963				44.0529
12.0001	90.9787	56.6339	64.9423	65.2267												23.08.2010_PS Cortex ü Ca1_M1_A6	291.787		387.3	266.195		95.5137	-25.5913				44.0529
12.1667	95.3069	58.9523	56.1069	68.6963												23.08.2010_PS Cortex ü Ca1_M1_A7	242.398		369.037	270.219		126.639	27.8205				46.9164
12.3334	100.042	60.7381	59.6714	65.3296												23.08.2010_PS Cortex ü Ca1_M1_A8	163.698		261.985	179.687		98.2879	15.9891				22.1289
12.5001	100.221	57.9961	57.9813	68.925												23.08.2010_PS Cortex ü Ca1_M1_A9	261.355		364.028	255.337		102.673	-6.0176				71.8678
12.6667	100.202	58.8809	53.5607	68.7572												23.08.2010_PS Cortex ü Ca1_M1_A10	341.956		386.508	273.49		44.5519	-68.4659				95.5137
12.8334	93.1978	55.7568	41.0445	66.5439												23.08.2010_PS Cortex ü Ca1_M1_A11	300.793		412.348	291.909		111.554	-8.88432				126.639
13.0001	86.6984	56.2049	62.8866	66.4155												23.08.2010_PS Cortex ü Ca1_M1_A12	171.351		283.051	171.949		111.7	0.598624				98.2879
13.1667	92.4554	55.9252	56.0371	63.8987												23.08.2010_PS Cortex ü Ca1_M1_A13	153.326		279.073	170.8		125.747	17.4746				102.673
13.3334	90.7135	60.1705	48.5243	68.3393												23.08.2010_PS Cortex ü Ca1_M1_A14	113.006		163.506	86.6315		50.5001	-26.3745				44.5519
13.5001	89.0597	61.2393	48.9585	55.298												23.08.2010_PS Cortex ü Ca1_M1_A15	151.798		206.569	131.33		54.7712	-20.4678				111.554
13.6667	84.7361	56.9426	52.4725	65.5578												23.08.2010_PS Cortex ü Ca1_M1_A16	101.948		280.386	119.078		178.438	17.1304				111.7
13.8334	85.3545	55.8664	48.9145	66.0431												23.08.2010_PS Cortex ü Ca1_M1_A17	79.9814		166.123	102.562		86.1421	22.5802				125.747
14.0001	81.846	55.0446	48.177	67.0033												23.08.2010_PS Cortex ü Ca1_M1_A18	417.982		470.916	774.739		52.9342	356.757				50.5001
14.1667	81.9836	58.5824	53.343	63.9437												24.08.2010_PS ÜCA1_M2_A1	74.8543		95.7047	201.174		20.8504	126.32				54.7712
14.3334	83.4795	55.2713	54.6695	67.4045												24.08.2010_PS ÜCA1_M2_A2	75.3562		98.983	182.379		23.6268	107.023				178.438
14.5001	79.5263	56.0656	63.9831	65.9941												24.08.2010_PS ÜCA1_M2_A3	46.8725		96.9018	153.805		50.0293	106.933				86.1421
14.6667	80.4284	58.5503	49.2703	64.9811												24.08.2010_PS ÜCA1_M2_A4	134.576		234.846	198.342		100.27	63.7656				52.9342
14.8334	73.1004	56.1331	56.9699	64.9572												24.08.2010_PS ÜCA1_M2_A5	136.299		231.818	218.671		95.5195	82.3724				20.8504
15.0001	72.4344	60.8728	66.7993	66.6582												24.08.2010_PS ÜCA1_M2_A6	138.101		307.002	135.818		168.901	-2.2831				23.6268
15.1667	81.7793	62.8247	71.4591	67.4306												24.08.2010_PS ÜCA1_M2_A7	137.228		235.252	595.305		98.024	458.077				50.0293
15.3334	75.7143	62.8167	75.6425	67.0181												24.08.2010_PS ÜCA1_M2_A8	232.353		269.674	355.403		37.3211	123.05				100.27
15.5001	74.3185	66.3314	71.8342	69.8887												24.08.2010_PS ÜCA1_M2_A9	7.73506		58.5899	371.487		50.8549	363.752				95.5195
15.6667	70.3633	64.4366	80.5935	66.2972												31.08.10_PS Cortex ÜCA1_M1_A1	69.5329		108.952	56.0805		39.4194	-13.4524				168.901
15.8334	65.8752	66.323	76.4078	67.9843												31.08.10_PS Cortex ÜCA1_M1_A2	24.6092		79.7316	28.5746		55.1223	3.96534				98.024
16.0001	67.6235	64.8777	82.5749	67.2897												31.08.10_PS Cortex ÜCA1_M1_A3	21.1336		46.3039	16.7116		25.1704	-4.42191				37.3211
16.1667	71.1144	63.3865	80.1608	67.4903												31.08.10_PS Cortex ÜCA1_M1_A4	18.1758		64.4834	21.7535		46.3077	3.57771				50.8549
16.3334	82.501	65.3458	86.3541	67.1825												31.08.10_PS Cortex ÜCA1_M1_A5	25.3406		99.4667	41.2145		74.1261	15.8739				39.4194
16.5001	77.8299	68.5639	85.6119	68.3006												31.08.10_PS Cortex ÜCA1_M1_A6	26.0143		78.3626	28.2786		52.3483	2.26423				55.1223
16.6667	77.7057	62.8861	93.298	69.5908												31.08.10_PS Cortex ÜCA1_M1_A7	180.939		224.475	155.491		43.5365	-25.4473				25.1704
16.8334	76.8844	66.0537	93.3856	72.4695												31.08.10_PS Cortex ÜCA1_M1_A8	13.6707		71.0268	22.3644		57.3561	8.69373				46.3077
17.0001	75.6996	70.3328	81.0593	69.5466												31.08.10_PS Cortex ÜCA1_M1_A9	32.4117		86.1273	36.0471		53.7156	3.63542				74.1261
17.1667	78.7119	70.7117	86.5122	71.5118												31.08.10_PS Cortex ÜCA1_M1_A10	32.4255		48.0333	27.7172		15.6077	-4.70835				52.3483
17.3334	85.2203	73.5862	103.066	78.9652												31.08.10_PS Cortex ÜCA1_M1_A11	69.5573		127.402	77.8939		57.8452	8.3366				43.5365
17.5001	81.4947	72.9243	102.632	77.7614												31.08.10_PS Cortex ÜCA1_M2_A1	88.1117		140.195	82.9699		52.0831	-5.14175				57.3561
17.6667	78.4967	68.9738	94.0078	82.3925												31.08.10_PS Cortex ÜCA1_M2_A2	83.3467		131.442	83.5837		48.0953	0.237009				53.7156
17.8334	82.0373	69.8045	99.2241	84.0956												31.08.10_PS Cortex ÜCA1_M2_A3	75.9127		147.772	89.6696		71.8598	13.7569				15.6077
18.0001	85.4734	71.1654	97.4716	79.2572												31.08.10_PS Cortex ÜCA1_M2_A4	113.969		143.84	100.676		29.8703	-13.2936				57.8452
18.1667	86.897	72.3075	99.9878	83.4933												31.08.10_PS Cortex ÜCA1_M2_A5	189.922	318.553	227.833	183.514	128.631	37.9115	-6.40815				52.0831
18.3334	88.8503	72.3635	101.553	82.4919												31.08.10_PS Cortex ÜCA1_M2_A6	183.205		195.766	121.402		12.561	-61.8039				48.0953
18.5001	84.5323	71.0366	105.908	80.2003												31.08.10_PS Cortex ÜCA1_M2_A7	115.313		146.449	81.9873		31.136	-33.3261				71.8598
18.6667	81.6944	73.1823	117.248	83.6556												31.08.10_PS Cortex ÜCA1_M2_A8	163.497		181.848	116.347		18.3503	-47.1503				29.8703
18.8334	75.5172	72.9229	108.368	85.819												31.08.10_PS Cortex ÜCA1_M2_A9	169.744		187.926	124.68		18.1817	-45.0647				37.9115
19.0001	73.3363	78.4633	104.205	84.5131												31.08.10_PS Cortex ÜCA1_M2_A10	169.293		235.492	181.939		66.1992	12.646				12.561
19.1667	84.4359	78.0969	106.33	84.6131												31.08.10_PS Cortex ÜCA1_M2_A11	206.666	275	255.731	169.449	68.334	49.0654	-37.2171				31.136
19.3334	84.1565	76.6031	112.738	89.7048												31.08.10_PS Cortex ÜCA1_M2_A12	180.976		236.622	178.209		55.6466	-2.76697				18.3503
19.5001	78.632	78.1954	114.318	85.963												31.08.10_PS Cortex ÜCA1_M2_A13	134.242		202.047	134.715		67.8054	0.472833				18.1817
19.6667	73.9841	81.1981	101.81	86.1605												31.08.10_PS Cortex ÜCA1_M2_A14	77.3909		132.751	85.545		55.3597	8.15405				66.1992
19.8334	70.4948	74.9132	112.138	85.4972												31.08.10_PS Cortex ÜCA1_M2_A15	111.102		152.43	117.934		41.3274	6.83235				49.0654
20.0001	77.488	77.4365	104.948	89.9803												31.08.10_PS Cortex ÜCA1_M2_A16	94.4626		154.575	98.4021		60.1122	3.93954				55.6466
20.1667	73.7624	75.4622	114.029	89.3683												31.08.10_PS Cortex ÜCA1_M2_A17	140.434		208.922	147.155		68.4877	6.72029				67.8054
20.3334	73.547	78.9931	105.257	85.0257												31.08.10_PS Cortex ÜCA1_M2_A18	144.837		190.319	213.511		45.4826	68.6744				55.3597
20.5001	71.8112	80.2815	109.687	84.756												31.08.10_PS Cortex ÜCA1_M2_A19	182.298		199.978	133.2		17.6801	-49.098				41.3274
20.6667	72.9845	79.0998	110.415	89.2407												31.08.10_PS Cortex ÜCA1_M2_A20	119.677		164.048	96.5725		44.3709	-23.1042				60.1122
20.8334	74.9102	82.0756	106.505	87.9806												31.08.10_PS Cortex ÜCA1_M2_A21	135.498		180.099	141.369		44.6011	5.87038				68.4877
21.0001	71.7613	80.5506	118.559	87.1972												22.09.10_PS Cortex ÜCA1_M1_A1	164.084	245.5	218.518	149.961	81.4165	54.4344	-14.123				45.4826
21.1667	66.9837	83.8572	117.785	87.7427												22.09.10_PS Cortex ÜCA1_M1_A2	124.207		179.084	119.856		54.8766	-4.35142				17.6801
21.3334	73.7778	86.4655	113.923	90.2146												22.09.10_PS Cortex ÜCA1_M1_A3	63.1696		101.123	58.6531		37.9531	-4.51653				44.3709
21.5001	77.7688	84.4985	111.444	93.7052												22.09.10_PS Cortex ÜCA1_M1_A4	43.6403	124.85	73.6202	45.6161	81.2097	29.98	1.97586				44.6011
21.6667	71.4036	82.5512	111.766	92.4345												22.09.10_PS Cortex ÜCA1_M1_A5	49.32	107.5	83.0681	50.7058	58.18	33.7481	1.3858				54.4344
21.8334	72.9827	79.0873	108.404	93.4982												22.09.10_PS Cortex ÜCA1_M1_A6	18.3795	166.359	61.4897	26.4728	147.979	43.1102	8.09332				54.8766
22.0001	66.7613	82.6675	114.774	93.9727												22.09.10_PS Cortex ÜCA1_M1_A7	42.7919		84.4283	64.5811		41.6363	21.7892				37.9531
22.1667	73.3375	83.2491	107.842	94.1335												22.09.10_PS Cortex ÜCA1_M1_A8	16.6727		62.5439	99.1562		45.8712	82.4835				29.98
22.3334	70.5729	81.939	113.221	90.5256												22.09.10_PS Cortex ÜCA1_M1_A9	59.2052		104.285	62.1611		45.0793	2.95588				33.7481
22.5001	76.3274	85.8471	109.747	92.6606												22.09.10_PS Cortex ÜCA1_M1_A10	29.2928		66.0641	32.1113		36.7713	2.8185				43.1102
22.6667	74.1239	85.0305	111.929	92.935												22.09.10_PS Cortex ÜCA1_M1_A11	104.005		143.385	102.685		39.3796	-1.32029				41.6363
22.8334	75.7553	86.1007	119.467	93.0718												29.09.2010_PS Cortex ÜCA1_M1_A1	106.53	188.11	149.895	112.478	81.5805	43.3655	5.94846				45.8712
23.0001	75.6984	83.9432	117.541	91.9798												29.09.2010_PS Cortex ÜCA1_M1_A2	110.058		142.228	118.951		32.1705	8.89321				45.0793
23.1667	83.7279	83.6689	111.354	94.6843												29.09.2010_PS Cortex ÜCA1_M1_A3	135.058		189.432	113.561		54.3747	-21.4972				36.7713
23.3334	73.9376	84.313	106.046	99.3019												29.09.2010_PS Cortex ÜCA1_M1_A5	81.1411		123.076	85.1549		41.9353	4.01382				39.3796
23.5001	79.6641	83.1308	107.596	99.6574												29.09.2010_PS Cortex ÜCA1_M1_A8	204.361		199.385	149.091		-4.97573	-55.2703				43.3655
23.6667	76.9537	88.515	107.046	98.5231												29.09.2010_PS Cortex ÜCA1_M1_A9	188.455		139.045	134.393		-49.4098	-54.062				32.1705
23.8334	76.1938	87.3872	114.432	103.628																							54.3747
24.0001	78.5688	86.6502	108.835	102.693																							41.9353
24.1667	74.1199	86.2693	113.821	99.8725
24.3334	76.7309	85.4605	95.7871	93.0598
24.5001	74.3182	88.2568	102.788	98.2549
24.6667	71.6482	87.9639	105.866	96.0383
24.8334	74.553	86.8458	91.5263	97.7611
25.0001	75.8632	88.433	101.541	97.9397
25.1667	80.2489	84.4347	101.423	98.7929
25.3334	73.3991	90.6921	103.986	97.0558
25.5001	72.967	90.55	105.387	97.3616
25.6667	73.6555	90.4525	94.9746	99.9195
25.8334	68.0409	88.2147	95.0573	99.4113
26.0001	67.0019	91.506	99.7891	95.8953
26.1667	68.6088	92.8949	86.0369	98.7568
26.3334	71.3956	88.1304	96.3768	97.0627
26.5001	72.8519	86.6076	108.551	97.5853
26.6667	73.8615	87.505	86.8732	102.026
26.8334	74.0085	91.6753	87.9732	99.5797
27.0001	74.106	92.2803	93.1297	96.526
27.1667	70.1337	93.3519	85.7404	102.709
27.3334	70.7659	97.4068	98.4175	98.5045
27.5001	75.695	90.429	91.9183	97.2255
27.6667	79.0665	92.9199	81.6418	99.3136
27.8334	71.3113	90.3076	82.4076	96.4901
28.0001	71.2532	94.6573	78.7834	98.811
28.1667	74.7874	93.6335	96.5527	100.895
28.3334	70.7736	94.3302	88.2344	97.594
28.5001	74.6669	93.756	95.0907	102.988
28.6667	73.1324	92.6043	89.5688	100.129
28.8334	68.6103	93.2314	86.7093	100.403
29.0001	65.8204	93.309	89.3346	99.492
29.1667	71.3538	97.1658	87.2054	102.942
29.3334	70.6192	98.0822	86.187	101.228
29.5001	70.5679	100.754	90.6574	102.669
29.6667	75.1278	99.5855	86.2422	101.844
29.8334	69.1422	103.571	88.6939	102.136
30.0001	70.5151	101.715	83.5172	98.8672
30.1667	68.2141	100.765	79.8093	103.19
30.3334	70.0019	98.6428	76.3903	100.52
30.5001	74.1999	104.023	79.9288	96.5568
30.6667	76.2996	96.6062	78.748	99.7517
30.8334	71.7924	97.7224	90.8629	100.656
31.0001	69.2	97.5579	73.6043	101.227
31.1667	70.0269	97.6594	79.2821	100.697
31.3334	71.25	94.1971	79.0818	97.9115
31.5001	72.8481	97.4021	82.8294	99.8567
31.6667	69.8521	96.8669	74.6088	100.473
31.8334	69.3328	99.4028	83.3813	101.988
32.0001	74.0801	96.8296	73.4603	102.218
32.1667	75.5603	98.8663	64.6613	105.328
32.3334	75.075	99.6471	86.6407	96.6091
32.5001	75.4485	98.3651	87.0707	100.182
32.6667	71.2479	94.1645	83.8532	97.0549
32.8334	74.4938	98.8557	89.2637	99.0365
33.0001	70.5652	98.6299	77.8197	101.573
33.1667	75.4602	98.2096	72.8274	98.3275
33.3334	72.2542	100.191	87.649	97.4512
33.5001	70.933	100.32	87.7869	101.354
33.6667	69.5274	99.388	100.241	103.32
33.8334	73.8185	99.8955	84.8617	103.231
34.0001	77.9297	99.6471	97.855	104.456
34.1667	77.3583	101.491	88.3511	103.812
34.3334	82.1693	100.557	90.2453	103.541
34.5001	86.6592	103.187	87.1241	100.71
34.6667	93.191	106.965	87.2137	102.067
34.8334	92.1553	103.922	88.049	98.1336
35.0001	90.7505	100.715	94.4957	100.095
35.1667	88.3656	102.42	86.8144	98.3048
35.3334	78.3277	99.1736	102.328	96.5498
35.5001	75.452	100.62	96.7918	98.8196
35.6667	77.9041	100.646	98.75	98.7072
35.8334	77.7632	102.319	94.5259	100.055
36.0001	71.3931	101.55	99.3523	101.126
36.1667	75.292	102.646	95.0458	98.6415
36.3334	71.9112	102.03	84.891	100.422
36.5001	67.1776	101.679	94.236	98.922
36.6667	64.1927	103.393	86.7285	99.0348
36.8334	63.611	103.615	95.3822	100.456
37.0001	66.4579	100.771	95.1038	100.762
37.1667	59.3295	104.729	87.2579	99.9
37.3334	55.0422	100.48	92.9968	99.3082
37.5001	57.7434	104.008	90.0227	101.202
37.6667	58.4766	109.836	84.6228	103.789
37.8334	55.1678	109.357	95.1862	99.4099
38.0001	56.8715	106.335	83.1909	97.9006
38.1667	68.3956	107.343	88.8041	105.523
38.3334	66.8547	103.963	90.8399	100.46
38.5001	69.1932	107.39	92.1214	97.6485
38.6667	63.7258	104.612	87.0761	105.289
38.8334	69.5038	105.288	85.2874	103.761
39.0001	70.8551	108.771	92.6063	97.8852
39.1667	65.9276	111.842	84.4523	105.407
39.3334	60.0239	112.989	94.3565	100.92
39.5001	57.4862	111.909	92.1628	105.774
39.6667	54.6763	113.273	86.9446	101.802
39.8334	52.6331	114.807	92.0589	101.651
40.0001	48.8796	115.224	87.1421	100.789
40.1667	50.906	110.309	86.9718	98.5792
40.3334	48.6922	111.068	93.5445	101.286
40.5001	45.9707	109.65	93.5587	101.004
40.6667	44.2723	108.245	89.3997	104.05
40.8334	40.5507	108.232	88.4303	98.4853
41.0001	44.2245	110.479	86.3552	100.926
41.1667	47.6321	109.286	84.2306	101.807
41.3334	50.5177	112.412	90.6426	104.725
41.5001	57.4446	110.897	97.4512	100.319
41.6667	60.1529	108.975	86.4139	102.373
41.8334	56.2782	109.72	102.802	102.485
42.0001	58.7414	109.352	93.9716	104.949
42.1667	58.7621	113.224	96.6292	104.695
42.3334	54.0906	109.646	85.9435	98.6565
42.5001	52.6716	111.354	93.1198	97.5583
42.6667	52.1208	115.536	85.2505	99.4626
42.8334	51.2854	109.126	85.5989	101.823
43.0001	51.8698	109.697	90.0828	100.981
43.1667	49.2209	112.017	84.261	97.8673
43.3334	46.1706	110.971	95.0602	101.88
43.5001	53.2925	108.101	80.6236	104.652
43.6667	47.4851	108.338	92.507	102.661
43.8334	49.6847	108.873	87.0502	100.901
44.0001	44.735	110.443	77.7463	102.377
44.1667	41.3857	110.339	82.5506	97.3166
44.3334	39.7757	108.085	84.56	99.8715
44.5001	43.3243	112.944	96.2626	101.936
44.6667	47.5227	113.297	102.345	101.141
44.8334	45.6337	116.449	90.4162	101.512
45.0001	45.5417	115.73	92.8994	100.545
45.1667	48.388	117.579	92.0214	100.124
45.3334	52.9572	120.436	95.1357	101.364
45.5001	49.8	123.279	105.712	99.4021
45.6667	49.7481	118.908	121.199	103.859
45.8334	45.2963	116.455	124.31	99.3802
46.0001	47.912	120.02	109.036	100.865
46.1667	49.4353	116.39	101.037	99.2145
46.3334	41.5023	114.313	86.6037	100.013
46.5001	44.2745	111.595	110.546	94.9913
46.6667	41.5385	110.917	102.267	96.4668
46.8334	41.6265	114.253	96.6418	98.0888
47.0001	37.9062	108.911	110.787	97.472
47.1667	40.1456	107.018	95.8663	93.1017
47.3334	39.0474	105.888	115.17	100.161
47.5001	39.1375	103.758	98.3101	90.3485
47.6667	40.7885	104.937	96.4789	94.773
47.8334	36.5199	107.795	99.5765	93.962
48.0001	39.0361	102.6	96.528	90.4277
48.1667	43.7051	104.865	88.7747	91.6449
48.3334	43.1183	105.613	102.41	88.81
48.5001	40.8223	102.316	89.5542	90.4295
48.6667	36.561	100.379	90.5101	90.649
48.8334	39.2518	100.695	86.0366	89.5918
49.0001	39.6577	98.5744	86.4231	90.4713
49.1667	37.6402	97.7208	93.4513	93.6028
49.3334	36.6936	97.3908	91.4104	91.9482
49.5001	35.6237	93.3116	94.8302	88.8156
49.6667	33.7022	94.9267	97.2796	89.3765
49.8334	37.9933	96.9933	86.1007	88.43
50.0001	37.145	96.6141	96.6389	87.0681
50.1667	30.6844	96.9395	81.1834	87.4061
50.3334	30.8191	94.3843	87.0715	84.4905
50.5001	34.3561	93.2448	79.7129	88.1688
50.6667	34.3768	93.87	81.3964	89.9393
50.8334	37.9722	95.9833	90.6399	88.2211
51.0001	40.3618	92.0863	75.4656	82.6637
51.1667	35.9298	92.8116	82.1808	88.4117
51.3334	43.9646	91.0949	85.7704	87.8362
51.5001	44.6581	92.8516	88.3199	87.5941
51.6667	35.8637	96.1781	72.4148	85.6855
51.8334	36.5964	89.1694	88.6657	86.2981
52.0001	33.1131	90.0444	80.6377	81.3988
52.1667	33.5523	91.183	79.192	82.1833
52.3334	30.3857	90.8604	86.5228	85.6457
52.5001	30.1135	88.458	74.8159	88.0983
52.6667	29.2514	89.6457	80.0617	91.412
52.8334	32.5574	88.6853	78.0333	82.8411
53.0001	34.0896	86.7855	72.8252	86.0344
53.1667	26.2429	86.7883	77.9316	97.7721
53.3334	26.0658	89.2386	94.0577	89.622
53.5001	27.1889	86.0257	80.5895	82.682
53.6667	32.3268	86.9405	75.204	83.6058
53.8334	30.3239	87.6642	69.1558	82.3512
54.0001	27.0622	85.3949	70.8075	82.9101
54.1667	23.5051	85.5878	83.1289	86.9226
54.3334	26.144	84.8325	69.9785	83.1215
54.5001	30.2659	81.585	74.122	83.972
54.6667	29.43	84.1194	61.5012	85.7048
54.8334	29.051	83.6111	69.3422	82.2682
55.0001	43.285	87.3254	69.8273	81.8358
55.1667	51.5883	83.0779	80.4988	79.5425
55.3334	52.4414	85.5475	68.9909	81.8523
55.5001	42.6293	85.1322	79.102	84.0319
55.6667	40.1105	84.0886	58.0374	81.3601
55.8334	36.9739	86.0079	75.4622	83.3032
56.0001	46.6177	83.8107	62.012	81.5297
56.1667	58.7341	87.7976	73.6799	84.3562
56.3334	48.9511	85.2461	79.6718	86.7738
56.5001	42.067	82.3699	64.046	81.0218
56.6667	40.1157	83.2278	84.2676	80.2725
56.8334	40.4222	84.6633	81.6117	84.3723
57.0001	41.5951	85.7696	68.1365	82.1781
57.1667	35.0927	84.5475	39.4988	85.9683
57.3334	44.1011	84.1886	38.1797	81.8827
57.5001	52.2455	77.9584	72.173	81.4653
57.6667	51.2457	82.3153	56.5015	82.0158
57.8334	35.4257	81.1701	62.4333	84.0932
58.0001	38.479	83.5757	62.6196	79.888
58.1667	38.2628	87.9622	62.4607	79.5551
58.3334	39.8858	80.8523	73.4993	82.0402
58.5001	46.6684	79.8642	73.8706	78.545
58.6667	40.3739	82.1287	70.4574	84.2352
58.8334	33.5831	82.0359	62.9624	80.7671
59.0001	41.7497	81.6026	59.155	79.7247
59.1667	44.8779	83.3961	75.9108	79.0767
59.3334	44.6954	80.3254	73.7776	81.5082
59.5001	45.7199	84.9437	65.0616	82.718
59.6667	47.454	81.7411	79.3914	80.231
59.8334	38.8543	81.3615	63.4146	84.5081
60.0001	34.695	86.1099	69.731	81.4846
60.1667	34.6047	82.2714	58.5521	80.7053
60.3334	33.1722	83.7226	72.9994	80.0104
60.5001	38.3709	84.7241	74.8098	81.7401
60.6667	37.9101	81.121	67.9243	79.2556
60.8334	35.9424	83.6518	79.3735	81.4924
61.0001	35.8382	83.0577	67.7706	80.1692
61.1667	64.5455	90.0828	68.8002	77.1572
61.3334	49.8516	91.2979	72.5698	81.582
61.5001	40.7764	90.9109	74.0953	79.2425
61.6667	45.7556	90.5926	71.8745	82.291
61.8334	35.5511	91.9692	65.3503	81.075
62.0001	36.3895	86.8614	87.3992	77.443
62.1667	36.1265	90.7503	71.2993	74.9079
62.3334	93.8785	87.5881	81.5659	82.7748
62.5001	78.7256	91.4662	81.0299	72.1504
62.6667	84.6422	87.9449	86.7717	76.934
62.8334	66.1163	84.2404	88.6117	81.9163
63.0001	43.8348	85.4721	77.9969	79.1805
63.1667	40.4847	85.3836	78.3632	79.1373
63.3334	38.8782	87.2324	71.1269	78.2075
63.5001	43.967	86.8751	80.7297	77.7008
63.6667	49.6009	88.8687	74.1346	75.1231
63.8334	53.5296	91.2193	88.9967	81.9371
64.0001	63.0541	88.1798	83.2046	80.291
64.1667	54.5855	86.3247	75.3859	79.9116
64.3334		88.2172	80.892	74.335
64.5001		86.9107	80.7786	79.1933
64.6667		82.7648	80.4222	77.1324
64.8334		87.1727	77.9267	83.2583
65.0001		82.554	65.8714	75.9881
65.1667		84.9464	105.694	76.2794
65.3334		85.0718	85.0745	77.8063
65.5001		86.912	70.8359	75.935
65.6667		84.3513	84.1577	77.6324
65.8334		88.7422	79.8042	75.8396
66.0001		86.3447	80.9248	74.9441
66.1667		86.9941	80.5235	74.1641
66.3334		83.8841	77.5639	77.6176
66.5001		85.2104	87.8124	78.1661
66.6667		85.911	79.2249	78.2488
66.8334		84.8014	77.8538	74.6075
67.0001		87.3609	69.0652	74.0845
67.1667		87.5045	73.2869	72.8515
67.3334		87.7231	74.7403	80.7097
67.5001		86.0816	74.9388	84.327
67.6667		83.2665		80.4827
67.8334		80.5375		79.2525
68.0001		81.6011		81.0041
68.1667		83.6496		73.136
68.3334		84.7217		78.6133
68.5001		85.0332		83.6639
68.6667		87.0205		73.946
68.8334		86.6594		75.4028
69.0001		86.3011		73.9043
69.1667		83.1414		80.8845
69.3334		82.5656		82.1739
69.5001		82.7236		77.7372
69.6667		83.482		80.8435
69.8334		88.0407		82.0683
70.0001		86.3586		77.6817
70.1667		84.1602		78.7883
70.3334		86.7519		73.4994
70.5001		87.7405		78.5161
70.6667		81.512		79.6474
70.8334		86.2806		76.8036
71.0001		84.8719		76.3248
71.1667		86.2474		71.5829
71.3334		88.7851		72.8887
71.5001		83.15		74.0568
71.6667		86.4857		74.2659
71.8334		85.0517		79.9691
72.0001		82.1207		74.1473
72.1667		77.9787		81.8594
72.3334		79.301		80.1026
72.5001		84.772		77.4939
72.6667		84.9997		72.4982
72.8334		82.5886		79.3196
73.0001		83.9566		74.4542
73.1667		84.0341		77.578
73.3334		82.501		78.4289
73.5001		84.7474		77.9746
73.6667		84.5652		80.1225
73.8334		79.9426		81.3832
74.0001		83.5689		78.9089
74.1667		86.9291		81.7767
74.3334		88.4843		74.6342
74.5001		89.5319		73.9537
74.6667		89.6778		76.3267
74.8334		87.8031		76.6782
75.0001		89.275		76.0702
75.1667		91.4558		77.3002
75.3334		87.1584		76.4248
75.5001				77.1446
75.6667				71.4483
				76.2276
				74.6673
				78.466
[truncated: 16 more columns]

## Sheet: Fig 4 pH and Ca2+  NH4 TMA
	Fig 4 A pH above NH4+	Fig 4 A pH TMA	Fig 4 B Ca2+ TMA									Interrelationship of NH4+/NH3-induced calcium changes with pH and sodium changes															pH a.u																	10 mM TMA		30.04.13_01
min	12 04 25_01 Hippoc NH4Cl BCECF_A6	13 05 16_Hippoc_01 10 mM TMA BCECF_2A	01.02.2013_01_A9																																									13 04 30_Hippoc_01_10 mM TMA BCECF_A1	13 04 30_Hippoc_01_10 mM TMA BCECF_2A	13 04 30_Hippoc_01_10 mM TMA BCECF_3A	13 04 30_Hippoc_01_10 mM TMA BCECF_A4	13 04 30_Hippoc_01_10 mM TMA BCECF_A5	13 04 30_Hippoc_01_10 mM TMA BCECF_A6
6.66667e-05	0.456975	0.430949	109.658									Calcium	Calcium	Calcium	Calcium	Calcium	Calcium	Calcium	Calcium	Calcium	Calcium	Calcium	Calcium	Calcium	Calcium			5 mM NH4 (n=17)								10 mM TMA (n=18)								0.436085	0.45467	0.445087	0.464599	0.48231	0.42764
0.166733	0.456771	0.43123	103.917									10 mM TMA					5 mM NH4 + KB-R7943					5 mM NH4 + Bumetanide																						0.435115	0.458956	0.449912	0.473159	0.482727	0.426775
0.3334	0.453657	0.430448	97.38										Text and Fig 4C																Base	Alk	Acid	∆ Base Alk	∆ Base Acid				Base	Alk	∆ Base Alk					0.436878	0.457882	0.447097	0.471518	0.482366	0.42444
0.500067	0.458299	0.432025	93.7711									Experiment	Base	NH4Cl Plat	∆NH4ClPlat			Base	NH4Cl Plat	∆NH4ClPlat			Base	NH4Cl Plat	∆NH4ClPlat			12 04 25_01_A1	0.3896	0.3875	0.4411	-0.0021	0.0515			13 04 30_Hippoc_01_10 mM TMA BCECF_A1	0.432071	0.371853	-0.0602177					0.438262	0.459465	0.44712	0.467889	0.480649	0.427811
0.666733	0.456823	0.431518	99.3514									01.02.2013_01_A1	312.302	320.962	8.65976		17.12.2013_01_A1	0.632889	92.2146	91.5817			Base	NH4Cl Xn	∆NH4Cl			12 04 25_01_A2	0.389	0.387	0.4377	-0.002	0.0487			13 04 30_Hippoc_01_10 mM TMA BCECF_2A	0.460879	0.433268	-0.0276106					0.437967	0.457998	0.449697	0.473775	0.483559	0.429779
0.8334	0.459853	0.429723	91.2325									01.02.2013_01_A2	320.214	341.7	21.4857		17.12.2013_01_A2	20.6179	86.7455	66.1276		02.08.2012_01_A1	97.0983	158.609	61.511			12 04 25_01_A3	0.4029	0.4005	0.4479	-0.0024	0.045			13 04 30_Hippoc_01_10 mM TMA BCECF_3A	0.458097	0.428513	-0.0295841					0.437963	0.45715	0.447783	0.472091	0.483013	0.427223
1.00007	0.456733	0.430677	92.9822									01.02.2013_01_A3	311.384	323.121	11.7372		17.12.2013_01_A3	51.8032	99.6753	47.8721		02.08.2012_01_A2	114.105	148.884	34.7792			12 04 25_01_A4	0.4268	0.42175	0.4639	-0.00505	0.0371			13 04 30_Hippoc_01_10 mM TMA BCECF_A4	0.471353	0.411247	-0.0601058					0.439201	0.456701	0.449282	0.475039	0.483184	0.429448
1.16673	0.459414	0.429308	95.0989									01.02.2013_01_A4	268.751	296.005	27.2538		17.12.2013_01_A4	63.5898	124.063	60.4732		02.08.2012_01_A3	121.774	182.294	60.5203			12 04 25_01_A5	0.4281	0.42349	0.466499	-0.00461	0.038399			13 04 30_Hippoc_01_10 mM TMA BCECF_A5	0.457932	0.382408	-0.0755236					0.438424	0.460301	0.452984	0.477643	0.483116	0.430164
1.3334	0.457753	0.430194	84.3785									01.02.2013_01_A5	303.967	311.296	7.32899		17.12.2013_01_A5	109.831	157.334	47.5033		02.08.2012_01_A4	79.9223	142.666	62.7435			12 04 25_01_A6	0.462	0.45598	0.51085	-0.00602	0.04885			13 04 30_Hippoc_01_10 mM TMA BCECF_A6	0.426943	0.411434	-0.0155096					0.439744	0.458761	0.452222	0.472637	0.480627	0.425723
1.50007	0.462264	0.430784	83.2414									01.02.2013_01_A6	290.308	301.115	10.8077		17.12.2013_01_A6	50.7818	106.144	55.3621		02.08.2012_01_A5	133.539	222.451	88.9123			12 04 26_01_A3	0.473	0.45354	0.663336	-0.01946	0.190336			13 04 30_Hippoc_01_10 mM TMA BCECF_A7	0.437628	0.415304	-0.022324					0.437957	0.460041	0.452574	0.473355	0.479264	0.426783
1.66673	0.459724	0.429921	99.9241									01.02.2013_01_A7	250.671	261.291	10.6193		17.12.2013_01_A7	61.5924	115.702	54.1099		02.08.2012_01_A6	205.324	385.517	180.193			12 04 26_01_A5	0.3669	0.357895	0.391712	-0.009005	0.024812			13 04 30_Hippoc_01_10 mM TMA BCECF_A8	0.437134	0.37783	-0.0593043					0.436515	0.461777	0.453618	0.476116	0.478576	0.4284
1.8334	0.45628	0.430585	97.99									01.02.2013_01_A8	77.1122	83.9338	6.8215		17.12.2013_01_A8	73.189	132.929	59.7396		06.08.2012_01_A1	161.033	239.565	78.532			12 04 25_02_A1	0.3567	0.34859	0.42786	-0.00811	0.07116			13 04 30_Hippoc_01_10 mM TMA BCECF_A9	0.44563	0.398198	-0.0474326					0.439547	0.458779	0.451468	0.47388	0.478223	0.426899
2.00007	0.457061	0.431131	86.9632									01.02.2013_01_A9	40.9065	48.0662	7.15977		17.12.2013_01_A9	54.9807	102.895	47.9138		06.08.2012_01_A2	168.775	213.748	44.9733			12 04 25_02_A3	0.3805	0.3742	0.4321	-0.0063	0.0516			13 05 16_Hippoc_01_10 mM TMAPulver BCECF_A1	0.448631	0.434792	-0.0138391					0.438452	0.457372	0.449057	0.474807	0.47964	0.42687
2.16673	0.457981	0.430194	83.0046									01.02.2013_02_A1	90.5837	89.2467	-1.33694		17.12.2013_01_A10	57.2789	121.014	63.7355		24.08.2012_01_A1	121.789	219.395	97.6052			12 04 25_02_A4	0.38797	0.38424	0.46487	-0.00373	0.0769			13 05 16_Hippoc_01_10 mM TMAPulver BCECF_2A	0.412919	0.398798	-0.0141206					0.44001	0.461	0.45738	0.480588	0.478673	0.427415
2.3334	0.458317	0.430417	89.3228									01.02.2013_02_A2	87.099	88.139	1.03991		17.12.2013_02_A1	294.384	331.764	37.3807		24.08.2012_01_A2	64.7426	129.884	65.1414			12 04 25_02_A5	0.4032	0.39794	0.47827	-0.00526	0.07507			13 05 16_Hippoc_01_10 mM TMAPulver BCECF_3A	0.443219	0.430836	-0.012383					0.437939	0.459372	0.451423	0.476434	0.478036	0.428815
2.50007	0.459894	0.429159	99.4763									01.02.2013_02_A3	74.0787	83.8001	9.72132		17.12.2013_02_A2	159.611	204.999	45.3878		24.08.2012_01_A3	58.5678	99.1382	40.5704			12 04 25_02_A6	0.3937	0.3845	0.4246	-0.0092	0.0309			13 05 16_Hippoc_01 10 mM TMA BCECF_A1	0.471408	0.452972	-0.0184367					0.437177	0.460118	0.452083	0.473207	0.474994	0.426764
2.66673	0.459296	0.430751	100.071									01.02.2013_02_A4	126.004	126.203	0.19939		17.12.2013_02_A3	110.851	195.78	84.9287		24.08.2012_01_A4	77.0422	117.013	39.9711			12 06 06_01_A1	0.4294	0.4146	0.4664	-0.0148	0.037			13 05 16_Hippoc_01 10 mM TMA BCECF_2A	0.430502	0.412813	-0.0176891					0.438826	0.45943	0.45469	0.476753	0.474265	0.42605
2.8334	0.461698	0.430933	97.8046									01.02.2013_02_A5	203.184	218.296	15.1121		17.12.2013_02_A4	159.436	201.69	42.2533		24.08.2012_01_A5	116.213	204.252	88.0393			12 06 06_01_A2	0.4032	0.3985	0.4554	-0.0047	0.0522			13 05 16_Hippoc_01 10 mM TMA BCECF_3A	0.449964	0.430155	-0.0198088					0.439018	0.459142	0.456093	0.478846	0.473215	0.425859
3.00007	0.459279	0.429793	92.7733									01.02.2013_02_A6	104.546	103.645	-0.901172		17.12.2013_02_A5	156.024	185.917	29.893								12 06 06_01_A3	0.3649	0.3584	0.4326	-0.0065	0.0677			13 05 16_Hippoc_01 10 mM TMA BCECF_A4	0.443275	0.427224	-0.0160511					0.439946	0.459939	0.45753	0.478804	0.474092	0.427363
3.16673	0.459818	0.429944	89.1897									01.02.2013_02_A7	91.4494	95.7583	4.30885		17.12.2013_02_A6	137.269	176.351	39.0819								12 06 06_01_A4	0.3868	0.37248	0.42185	-0.01432	0.03505			13 05 16_Hippoc_01 10 mM TMA BCECF_A5	0.464611	0.444174	-0.0204366					0.437417	0.459498	0.453229	0.474163	0.471564	0.42863
3.3334	0.457253	0.430457	92.3095									04.02.2013_01_A1	93.774	106.507	12.7335		17.12.2013_02_A7	155.127	217.101	61.9742																13 05 16_Hippoc_01 10 mM TMA BCECF_A6	0.457633	0.437885	-0.0197477					0.438104	0.462179	0.461575	0.481431	0.470892	0.429138
3.50007	0.457599	0.430251	91.214									04.02.2013_01_A2	130.774	135.304	4.53029		05.03.2014_01_A1	113.62	169.025	55.4054								average	0.402628	0.395359	0.460409	-0.00726853	0.057781											0.434023	0.460446	0.456216	0.476755	0.466064	0.42408
3.66673	0.458199	0.431126	95.0952									04.02.2013_01_A3	258.276	261.893	3.61685		05.03.2014_01_A2	105.207	180.008	74.8014																average	0.447213	0.41665	-0.0305625					0.437485	0.462768	0.455828	0.476781	0.466401	0.42683
3.8334	0.455751	0.429632	91.6984									04.02.2013_01_A4	242.144	236.113	-6.03098		05.03.2014_01_A3	104.337	212.058	107.722																								0.437972	0.461345	0.456999	0.476358	0.465386	0.426501
4.00007	0.459485	0.42957	98.7055									04.02.2013_01_A5	314.198	311.423	-2.77455		05.03.2014_01_A4	107.556	225.948	118.393																								0.436099	0.462812	0.456274	0.47492	0.465066	0.424193
4.16673	0.456606	0.430308	102.226									04.02.2013_01_A6	189.146	192.387	3.24102		05.03.2014_01_A5	113.318	177.044	63.7268																								0.43234	0.458552	0.457408	0.473127	0.460972	0.430498
4.3334	0.461254	0.430376	94.2987									04.02.2013_01_A7	211.915	214.387	2.47226		05.03.2014_01_A6	136.555	173.517	36.9621																								0.435078	0.461162	0.457987	0.471706	0.459863	0.428068
4.50007	0.45677	0.430748	100.596									04.02.2013_01_A8	266.287	254.351	-11.9361		05.03.2014_01_A7	135.589	197.5	61.9117																								0.434654	0.46113	0.461132	0.478262	0.46141	0.428159
4.66673	0.459976	0.430589	104.525									04.02.2013_01_A9	326.401	332.431	6.02979																													0.43459	0.460983	0.460641	0.475328	0.458976	0.426054
4.8334	0.460391	0.429252	93.2935									04.02.2013_02_A1	178.525	184.187	5.66237																													0.433687	0.460613	0.459202	0.470667	0.456652	0.426938
5.00007	0.459273	0.429642	92.0708									04.02.2013_02_A2	170.612	163.064	-7.54771																													0.434429	0.463009	0.459509	0.472014	0.457141	0.427331
5.16673	0.458684	0.430211	94.8773									04.02.2013_02_A3	241.264	228.582	-12.6828																													0.435208	0.462493	0.464411	0.476443	0.456177	0.426669
5.3334	0.457547	0.429596	93.627									04.02.2013_02_A4	205.385	204.065	-1.3201																													0.433844	0.46415	0.462595	0.475491	0.454623	0.425881
5.50007	0.457979	0.429288	96.7837									04.02.2013_02_A5	178.678	175.663	-3.01467																													0.435264	0.462199	0.463473	0.476725	0.455807	0.426592
5.66673	0.459513	0.429801	93.5834																																									0.432189	0.462707	0.462749	0.474061	0.454475	0.427834
5.8334	0.460895	0.429468	89.2272																																									0.429458	0.464687	0.461197	0.473545	0.454221	0.42295
6.00007	0.462144	0.430367	90.2793																																									0.432186	0.462611	0.461094	0.472173	0.450221	0.42507
6.16673	0.462126	0.430461	92.923																																									0.429773	0.461141	0.460795	0.470695	0.448913	0.424415
6.3334	0.460723	0.430012	92.7083										Base	NH4Cl Plat	∆NH4ClPlat			Base	NH4Cl Plat	∆NH4ClPlat			Base	NH4Cl Plat	∆NH4ClPlat																			0.428393	0.461433	0.460841	0.468101	0.447289	0.428584
6.50007	0.459401	0.431054	97.9448									n	30	30	30			24	24	24			13	13	13																			0.429447	0.460901	0.461077	0.469398	0.446857	0.426839
6.66673	0.457954	0.43049	92.728									average	198.665	203.098	4.43321			105.549	166.143	60.5933			116.917	189.494	72.5763																			0.42787	0.45993	0.461785	0.46604	0.444095	0.425885
6.8334	0.458349	0.431531	93.974									Sd	89.3413	91.0111	8.80789			60.1715	56.1582	21.9002			43.0711	73.9014	38.1302																			0.424693	0.461682	0.459507	0.466611	0.444801	0.427878
7.00007	0.459249	0.430081	91.1508									S.E.M. Base	16.3114	16.6163	1.60809			12.2825	11.4632	4.47037			11.9458	20.4966	10.5754																			0.428768	0.463363	0.461895	0.472857	0.444692	0.425478
7.16673	0.45984	0.430711	85.3945																																									0.427941	0.460527	0.462957	0.467892	0.443553	0.425016
7.3334	0.459807	0.430625	93.1459																																									0.427379	0.463477	0.462758	0.469413	0.445797	0.425563
7.50007	0.460858	0.431421	92.6551																																									0.426788	0.461375	0.464564	0.466435	0.4444	0.426838
7.66673	0.459162	0.429991	89.6763																																									0.427071	0.464272	0.463472	0.467263	0.44384	0.425218
7.8334	0.460194	0.430528	95.7077																																									0.426522	0.464377	0.464786	0.472054	0.452072	0.423159
8.00007	0.457678	0.431249	95.6301																																									0.42856	0.468645	0.466684	0.470437	0.451741	0.423791
8.16673	0.460979	0.430511	93.7659																																									0.425509	0.471238	0.471741	0.47366	0.459551	0.426575
8.3334	0.457145	0.43043	87.3743																																									0.428527	0.473421	0.467218	0.475265	0.459724	0.429421
8.50007	0.459689	0.430377	86.5118																																									0.423949	0.462528	0.465365	0.4632	0.431309	0.430212
8.66673	0.459867	0.43046	91.1823																																									0.424363	0.458351	0.461059	0.465123	0.431279	0.425768
8.8334	0.460808	0.43167	98.1916																																									0.421695	0.45812	0.460593	0.463188	0.425009	0.426421
9.00007	0.462244	0.430786	85.7132																																									0.42017	0.457668	0.462138	0.46047	0.424273	0.429322
9.16673	0.459617	0.431261	80.9187																																									0.42304	0.457138	0.460774	0.462677	0.425259	0.428458
9.3334	0.460876	0.430793	92.1714																																									0.421414	0.461288	0.46064	0.459627	0.423606	0.425956
9.50007	0.459324	0.431815	89.4073																																									0.422718	0.459618	0.457341	0.461869	0.425669	0.428147
9.66673	0.460293	0.431446	78.2178																																									0.420752	0.457988	0.459407	0.461358	0.42442	0.43123
9.8334	0.460047	0.43135	85.8915																																									0.420308	0.458299	0.459062	0.457975	0.425014	0.426884
10.0001	0.46199	0.431219	82.3756																																									0.421633	0.454635	0.458848	0.459843	0.424219	0.424846
10.1667	0.460494	0.431725	94.9033																																									0.419098	0.45653	0.455475	0.458258	0.422211	0.425603
10.3334	0.460596	0.430302	88.8359																																									0.419267	0.458208	0.459604	0.455033	0.422017	0.427131
10.5001	0.463003	0.432333	88.3304																																									0.419715	0.459833	0.461692	0.462523	0.424891	0.427582
10.6667	0.460438	0.43169	90.5347																																									0.420064	0.460808	0.45829	0.456009	0.423445	0.426111
10.8334	0.461424	0.430123	85.8305																																									0.418793	0.459394	0.460986	0.458518	0.426674	0.426795
11.0001	0.460366	0.430993	85.3013																																									0.418149	0.456445	0.456167	0.455509	0.422726	0.424456
11.1667	0.458551	0.430891	86.3839																																									0.41839	0.461241	0.459652	0.460548	0.422779	0.424585
11.3334	0.462311	0.431219	86.2812																																									0.418097	0.459021	0.460406	0.46165	0.425115	0.424444
11.5001	0.458895	0.432322	85.0321																																									0.41617	0.459874	0.461894	0.457696	0.422163	0.429855
11.6667	0.460877	0.431136	88.5731																																									0.41809	0.460431	0.460326	0.459588	0.424186	0.424906
11.8334	0.460568	0.431464	90.5917																																									0.418172	0.462085	0.459164	0.456467	0.422794	0.422305
12.0001	0.461139	0.432195	92.0184																																									0.415133	0.461213	0.460759	0.456963	0.421648	0.426391
12.1667	0.45975	0.432273	98.3211																																									0.415712	0.463499	0.462654	0.456905	0.421558	0.42908
12.3334	0.461293	0.431937	91.9607																																									0.414356	0.463493	0.462985	0.456745	0.419312	0.425691
12.5001	0.46003	0.432025	95.3623																																									0.411184	0.458911	0.458857	0.454117	0.418197	0.424688
12.6667	0.461096	0.430834	94.8873																																									0.412851	0.459355	0.458995	0.452558	0.417865	0.427371
12.8334	0.456756	0.430864	92.7284																																									0.411831	0.456527	0.458301	0.454656	0.417568	0.425036
13.0001	0.458947	0.431442	92.8207																																									0.409852	0.456501	0.45897	0.450172	0.418393	0.422564
13.1667	0.461996	0.431704	93.4164																																									0.41011	0.456276	0.457231	0.448874	0.416403	0.421256
13.3334	0.461614	0.432745	80.2427																																									0.409482	0.45959	0.461629	0.454738	0.418976	0.420002
13.5001	0.458017	0.431685	91.9522																																									0.409648	0.456558	0.461315	0.455225	0.416489	0.417908
13.6667	0.459385	0.43209	87.8583																																									0.407402	0.455117	0.460668	0.451028	0.415103	0.419131
13.8334	0.462778	0.433248	87.4956																																									0.404673	0.458909	0.456063	0.451732	0.414882	0.418756
14.0001	0.459227	0.432952	80.3515																																									0.405794	0.453509	0.45458	0.446322	0.414532	0.417317
14.1667	0.46131	0.432552	88.1654																																									0.403312	0.451665	0.452263	0.445672	0.410866	0.412998
14.3334	0.461509	0.431786	85.8624																																									0.402262	0.456275	0.455998	0.449342	0.412411	0.420488
14.5001	0.462003	0.431435	94.5832																																									0.401979	0.453092	0.455847	0.446454	0.41259	0.419893
14.6667	0.461128	0.43206	86.443																																									0.404345	0.452641	0.455775	0.4472	0.413421	0.413743
14.8334	0.45932	0.431914	82.5904																																									0.399311	0.453524	0.454063	0.444821	0.408706	0.416979
15.0001	0.46091	0.432077	88.297																																									0.396861	0.450635	0.452293	0.441436	0.407493	0.415453
15.1667	0.46252	0.431917	89.9069																																									0.395371	0.44839	0.449533	0.440621	0.404022	0.413402
15.3334	0.461353	0.43283	86.7387																																									0.394768	0.446111	0.447494	0.439696	0.40364	0.412527
15.5001	0.461041	0.431922	90.2578																																									0.391434	0.445101	0.444837	0.434395	0.402142	0.410658
15.6667	0.463699	0.431889	75.8594																																									0.391838	0.444388	0.44362	0.436362	0.402075	0.409989
15.8334	0.460952	0.432418	88.1554																																									0.390985	0.446603	0.444977	0.436567	0.402902	0.408312
16.0001	0.462643	0.433209	77.298																																									0.389365	0.443931	0.444451	0.432239	0.401613	0.409801
16.1667	0.461838	0.432689	85.8714																																									0.390383	0.446186	0.441534	0.431496	0.401734	0.409068
16.3334	0.460759	0.433176	87.3211																																									0.388735	0.441217	0.442415	0.431422	0.400421	0.413178
16.5001	0.462966	0.433581	86.745																																									0.389017	0.442579	0.440955	0.433606	0.401469	0.407852
16.6667	0.465786	0.432543	81.4661																																									0.388764	0.443759	0.441264	0.429364	0.39968	0.412555
16.8334	0.464965	0.433315	83.1765																																									0.386081	0.441176	0.441045	0.429792	0.398298	0.409321
17.0001	0.461399	0.43504	82.5772																																									0.388672	0.444865	0.444949	0.433201	0.39911	0.409765
17.1667	0.456796	0.434816	89.9501																																									0.385897	0.439914	0.439518	0.429834	0.396726	0.410906
17.3334	0.454508	0.433608	89.8823																																									0.385076	0.441349	0.439708	0.42593	0.397125	0.41108
17.5001	0.457782	0.434249	87.462																																									0.383054	0.443549	0.438654	0.42586	0.395275	0.409128
17.6667	0.458417		90.7912																																									0.384697	0.441818	0.437108	0.426046	0.395693	0.408365
17.8334	0.460349		94.3079																																									0.383452	0.441297	0.436667	0.42496	0.395735	0.408525
18.0001	0.460956		88.6626																																									0.383828	0.440398	0.437631	0.425455	0.396359	0.409982
18.1667	0.457939		90.9583																																									0.386019	0.438988	0.436271	0.425702	0.398176	0.409628
18.3334	0.461974		94.0774																																									0.385789	0.44387	0.44147	0.430951	0.397384	0.409053
18.5001	0.465047		94.3511																																									0.385022	0.441534	0.440775	0.429455	0.398399	0.407553
18.6667	0.464871		90.9535																																									0.384178	0.441612	0.4401	0.42872	0.397583	0.405643
18.8334	0.46301		100.462																																									0.382708	0.443085	0.441711	0.426792	0.396913	0.412892
19.0001	0.46756		94.0233																																									0.385375	0.440779	0.437975	0.429955	0.397135	0.408097
19.1667	0.469438		93.1758																																									0.38351	0.441239	0.440354	0.428882	0.397802	0.409289
19.3334	0.499277		91.2565																																									0.380933	0.438169	0.437145	0.423874	0.393086	0.414309
19.5001	0.467011		94.8241																																									0.37906	0.438374	0.436843	0.424971	0.391112	0.413029
19.6667	0.470937		86.6476																																									0.38201	0.442181	0.437677	0.423609	0.394465	0.411802
19.8334	0.471971		95.5032																																									0.382351	0.440145	0.436128	0.421588	0.39191	0.412028
20.0001	0.468973	0.435469	89.7463																																									0.381751	0.439729	0.436585	0.421696	0.39262	0.411457
20.1667	0.475286	0.434827	102.169																																									0.381755	0.43979	0.438312	0.421105	0.392694	0.413072
20.3334	0.475529	0.438447	91.1907																																									0.38356	0.44131	0.435609	0.419177	0.393333	0.411426
20.5001	0.478203	0.4339	91.2934																																									0.38063	0.438529	0.436223	0.423032	0.393293	0.409558
20.6667	0.478937	0.43588	85.2953																																									0.379403	0.437917	0.435792	0.423287	0.391616	0.41083
20.8334	0.481232	0.435441	89.2003																																									0.380735	0.436685	0.434542	0.421474	0.391364	0.411761
21.0001	0.479389	0.428506	92.3273																																									0.378789	0.438103	0.433459	0.422388	0.391484	0.409509
21.1667	0.483643	0.424061	88.9798																																									0.378405	0.437933	0.434688	0.416776	0.38849	0.411087
21.3334	0.482437	0.420824	86.4616																																									0.375187	0.438189	0.435269	0.41682	0.38834	0.4118
21.5001	0.483573	0.418133	86.1688																																									0.378854	0.43839	0.434172	0.419606	0.391078	0.40774
21.6667	0.485351	0.417537	92.5259																																									0.376877	0.437055	0.43308	0.420516	0.38945	0.406246
21.8334	0.48153	0.415432	93.7772																																									0.377533	0.435783	0.429724	0.414708	0.383781	0.4098
22.0001	0.486065	0.415293	93.6176																																									0.37491	0.433938	0.430379	0.413602	0.381785	0.411372
22.1667	0.483462	0.414983	95.5192																																									0.374586	0.433388	0.428483	0.413945	0.38326	0.409613
22.3334	0.485718	0.413882	98.3533																																									0.374683	0.433529	0.427559	0.412894	0.383464	0.411902
22.5001	0.490956	0.413621	96.8583																																									0.371853	0.433268	0.428513	0.411247	0.382408	0.411434
22.6667	0.486636	0.413441	90.9654																																									0.375758	0.436033	0.429826	0.411979	0.383324	0.412372
22.8334	0.488364	0.414018	102.185																																									0.376804	0.435435	0.430932	0.413881	0.383536	0.412403
23.0001	0.4869	0.413482	90.5567																																									0.374741	0.435285	0.42986	0.414094	0.382848	0.407778
23.1667	0.490042	0.411913	97.641																																									0.374588	0.43749	0.431337	0.414539	0.385907	0.413585
23.3334	0.492847	0.413124	95.3268																																									0.37704	0.436632	0.429014	0.41362	0.384398	0.414789
23.5001	0.491137	0.413463	94.1297																																									0.377345	0.436739	0.428367	0.414981	0.384066	0.413441
23.6667	0.490542	0.41406	87.4473																																									0.377548	0.434127	0.431909	0.413919	0.385629	0.413601
23.8334	0.493137	0.413532	92.7473																																									0.378563	0.43846	0.432534	0.414682	0.3863	0.41436
24.0001	0.492586	0.413066	87.9278																																									0.379044	0.438679	0.430904	0.416114	0.386839	0.414233
24.1667	0.489787	0.414691	91.7316																																									0.380781	0.441672	0.439245	0.419461	0.390339	0.414867
24.3334	0.493349	0.413383	94.9154																																									0.377692	0.438346	0.432886	0.416417	0.385943	0.416961
24.5001	0.495149	0.412813	96.459																																									0.380008	0.441809	0.432649	0.417917	0.390825	0.418492
24.6667	0.493828	0.412717	101.544																																									0.380966	0.441375	0.434618	0.419214	0.389381	0.419006
24.8334	0.491234	0.41509	95.543																																									0.382179	0.44441	0.439714	0.42511	0.395388	0.41847
25.0001	0.494742	0.412861	89.9174																																									0.381725	0.441731	0.438292	0.424301	0.393785	0.41582
25.1667	0.499392	0.413795	95.9165																																									0.382837	0.444731	0.439658	0.422632	0.393256	0.416882
25.3334	0.495067	0.413462	89.1235																																									0.38562	0.444955	0.440986	0.423045	0.393887	0.415721
25.5001	0.498188	0.413131	96.8336																																									0.384236	0.446076	0.439822	0.424933	0.394721	0.416032
25.6667	0.501182	0.412388	95.8524																																									0.386207	0.448602	0.44654	0.430702	0.398908	0.421202
25.8334	0.500058	0.412843	100.245																																									0.386075	0.445867	0.444989	0.431908	0.397861	0.417333
26.0001	0.498285	0.413758	97.2332																																									0.384819	0.450332	0.446831	0.431151	0.399578	0.421564
26.1667	0.49764	0.413261	96.5175																																									0.387378	0.44708	0.445891	0.4306	0.400114	0.417377
26.3334	0.496947	0.414137	88.2364																																									0.386216	0.449362	0.44784	0.429555	0.400858	0.420425
26.5001	0.498712	0.413638	92.8943																																									0.389246	0.450312	0.447669	0.435939	0.401434	0.420595
26.6667	0.498451	0.413021	95.5127																																									0.388619	0.451432	0.449349	0.434396	0.402063	0.426862
26.8334	0.499534	0.414788	101.843																																									0.388049	0.450594	0.449441	0.43372	0.402	0.424279
27.0001	0.499453	0.414543	102.614																																									0.387697	0.451399	0.448897	0.434799	0.400803	0.421685
27.1667	0.499152	0.414465	94.9968																																									0.388717	0.453746	0.451926	0.437612	0.403248	0.425381
27.3334	0.496194	0.414315	102.122																																									0.391466	0.454095	0.448614	0.433456	0.404613	0.425432
27.5001	0.501195	0.414019	93.9498																																									0.389664	0.4525	0.447157	0.433477	0.404769	0.424264
27.6667	0.502862	0.414796	87.9333																																									0.390093	0.45244	0.452067	0.435625	0.403624	0.426798
27.8334	0.500622	0.414147	86.5345																																									0.390095	0.454802	0.451877	0.435706	0.405287	0.430311
28.0001	0.502386	0.414199	88.1652																																									0.390748	0.454177	0.450579	0.43606	0.404338	0.427915
28.1667	0.504669	0.413033	92.0458																																									0.390097	0.452743	0.452065	0.436103	0.404053	0.425699
28.3334	0.503824	0.413617	94.2563																																									0.391854	0.453804	0.451202	0.437183	0.403723	0.428114
28.5001	0.506929	0.414194	93.9492																																									0.393043	0.453749	0.452504	0.437296	0.40388	0.427781
28.6667	0.503601	0.413914	93.8208																																									0.392254	0.455802	0.45169	0.436195	0.405423	0.42965
28.8334	0.500774	0.415479	88.6243																																									0.390694	0.456019	0.451518	0.435603	0.402829	0.428796
29.0001	0.503777	0.415005	90.4748																																									0.393346	0.456576	0.45296	0.438039	0.399859	0.430148
29.1667	0.499831	0.415457	98.6624																																									0.392216	0.454984	0.452132	0.437959	0.399017	0.429857
29.3334	0.503462	0.415159	87.963																																									0.394116	0.455432	0.453812	0.439096	0.399632	0.430853
29.5001	0.505751	0.414336	96.8086																																									0.391682	0.455761	0.452779	0.438712	0.39991	0.429086
29.6667	0.505129	0.415473	92.6787																																									0.392162	0.456458	0.45351	0.437804	0.401833	0.429997
29.8334	0.500015	0.415595	98.9833																																									0.394802	0.456604	0.452328	0.441874	0.404452	0.431382
30.0001	0.506335	0.414832	98.2628																																									0.392238	0.456701	0.454596	0.437931	0.403262	0.429854
30.1667	0.503322	0.414187	102.307																																									0.393616	0.45864	0.453607	0.438843	0.405708	0.430287
30.3334	0.50506	0.41681	96.4619																																									0.395507	0.455325	0.454299	0.438479	0.405144	0.431808
30.5001	0.504804	0.416771	112.042																																									0.395645	0.456725	0.452623	0.440784	0.405992	0.428249
30.6667	0.510189	0.415032	113.269																																									0.395527	0.45858	0.456288	0.442983	0.407587	0.437912
30.8334	0.505567	0.416433	97.8841																																									0.39464	0.45679	0.449848	0.439279	0.403252	0.431632
31.0001	0.510793	0.41593	98.4211																																									0.392574	0.45885	0.453314	0.438651	0.405383	0.43404
31.1667	0.503967	0.416994	89.3352																																									0.39356	0.457863	0.453973	0.438442	0.40491	0.434384
31.3334	0.508663	0.416924	94.143																																									0.394513	0.458734	0.45318	0.43965	0.402836	0.437461
31.5001	0.505963	0.416268	88.8103																																									0.395544	0.458984	0.451554	0.439229	0.403353	0.432177
31.6667	0.506401	0.416273	97.5699																																									0.393574	0.459051	0.451296	0.441952	0.405927	0.433944
31.8334	0.509905	0.417765	95.463																																									0.393334	0.460088	0.452738	0.440468	0.406177	0.436084
32.0001	0.506537	0.417225	103.753																																									0.395415	0.459695	0.452632	0.440277	0.404364	0.435157
32.1667	0.505396	0.417287	105.552																																									0.395407	0.46134	0.454162	0.440576	0.405744	0.435001
32.3334	0.504991	0.417092	93.7336																																									0.394789	0.461933	0.453186	0.442787	0.404792	0.43606
32.5001	0.509283	0.417908	94.8592																																									0.391942	0.459755	0.454564	0.440709	0.40328	0.437315
32.6667	0.508265	0.416977	101.167																																									0.395449	0.460944	0.453936	0.442898	0.401899	0.436662
32.8334	0.511498	0.41947	96.6217																																									0.395634	0.462704	0.456849	0.449343	0.407795	0.435154
33.0001	0.508507	0.417051	91.0856																																									0.393986	0.461471	0.452168	0.444294	0.400958	0.436517
33.1667	0.507304	0.418224	98.5874																																									0.396931	0.459192	0.451757	0.443382	0.401228	0.4375
33.3334	0.511381	0.419277	86.3159																																									0.397901	0.464608	0.457282	0.447875	0.407012	0.435439
33.5001	0.511914	0.418236	91.3868																																									0.3932	0.460125	0.451388	0.440308	0.399755	0.432604
33.6667	0.508688	0.419687	89.6183																																									0.395266	0.46037	0.452954	0.444656	0.400615	0.436745
33.8334	0.505517	0.418387	99.36																																									0.397517	0.462536	0.456991	0.44549	0.407332	0.434783
34.0001	0.506835	0.420003	87.398																																									0.397057	0.462172	0.453746	0.444037	0.403141	0.436373
34.1667	0.509744	0.417801	94.2912																																									0.394439	0.463226	0.458857	0.44719	0.407663	0.435628
34.3334	0.509125	0.419854	90.9382																																									0.397781	0.463481	0.45828	0.449872	0.408021	0.437246
34.5001	0.508242	0.419766	83.9629																																									0.394323	0.461205	0.453739	0.443886	0.402825	0.435077
34.6667	0.506488	0.419273	93.5549																																									0.395407	0.46206	0.454598	0.446138	0.402766	0.436118
34.8334	0.508011	0.419252	94.223																																									0.395677	0.463789	0.4555	0.447959	0.409174	0.434408
35.0001	0.512882	0.420616	97.4565																																									0.3968	0.46161	0.45575	0.448749	0.408359	0.433446
35.1667	0.509674	0.420403	95.9825																																									0.397313	0.462833	0.457308	0.451669	0.408104	0.433718
35.3334	0.506372	0.422081	98.9288																																									0.393763	0.459943	0.451248	0.442046	0.402633	0.433535
35.5001	0.51259	0.421235	95.1167																																									0.391974	0.458688	0.44692	0.440256	0.400887	0.432981
35.6667	0.511469	0.422206	100.427																																									0.393815	0.461409	0.45286	0.444977	0.405401	0.4308
35.8334	0.510867	0.418884	90.8014																																									0.392054	0.457059	0.448985	0.440742	0.403113	0.434127
36.0001	0.50701	0.422055	92.8807																																									0.395673	0.462605	0.453865	0.446375	0.406101	0.434659
36.1667	0.509011	0.421225	94.0784																																									0.393338	0.457697	0.454412	0.450454	0.405556	0.432878
36.3334	0.507974	0.423149	96.7776																																									0.394763	0.461463	0.451982	0.447425	0.405847	0.432439
36.5001	0.505325	0.421058	96.7676																																									0.393283	0.460823	0.451745	0.448957	0.406922	0.436144
36.6667	0.510897	0.422394	93.4219																																									0.392716	0.459154	0.451739	0.441534	0.40425	0.430813
36.8334	0.505745	0.421983	92.7386																																									0.389895	0.461564	0.451416	0.445412	0.406008	0.429466
37.0001	0.509876	0.422688	94.9701																																									0.393109	0.461495	0.454338	0.445177	0.405995	0.431993
37.1667	0.503983	0.421208	96.262																																									0.392362	0.461039	0.450665	0.446767	0.405805	0.432584
37.3334	0.513006	0.421297	99.4096																																									0.39168	0.459596	0.453115	0.447627	0.406217	0.429887
37.5001	0.508591	0.422649	96.3532																																									0.392477	0.460587	0.452904	0.444418	0.406223	0.430721
37.6667	0.506569	0.422181	87.3945																																									0.393707	0.461091	0.450381	0.444824	0.406242	0.431533
37.8334	0.505292	0.42244	94.4834																																									0.390303	0.456137	0.449977	0.440486	0.401086	0.431784
38.0001	0.512229	0.422297	95.4297																																									0.389056	0.456369	0.448881	0.439517	0.399573	0.434694
38.1667	0.51105	0.422372	90.6942																																									0.389153	0.455327	0.446862	0.440139	0.399886	0.430843
38.3334	0.509995	0.424499	94.5424																																									0.390136	0.454718	0.445062	0.440797	0.399267	0.427861
38.5001	0.510048	0.42276	94.4943																																									0.389576	0.454684	0.446966	0.438563	0.397323	0.428192
38.6667	0.509934	0.422874	95.8446																																									0.385465	0.456014	0.443623	0.437865	0.398433	0.427912
38.8334	0.513553	0.423994	102.953																																									0.388317	0.454059	0.445728	0.440044	0.399654	0.427712
39.0001	0.512971	0.423762	111.443																																									0.384301	0.45574	0.448194	0.445654	0.40299	0.428135
39.1667	0.510552	0.424359	94.4118																																									0.384156	0.452537	0.442371	0.438268	0.397423	0.428129
39.3334	0.507748	0.42428	88.977																																									0.387461	0.452675	0.44792	0.440184	0.402396	0.427817
39.5001	0.506118	0.424131	94.1525																																									0.383389	0.44973	0.440867	0.43377	0.395735	0.426858
39.6667	0.512783	0.423785	90.4447																																									0.385536	0.452286	0.445665	0.440185	0.400092	0.427233
39.8334	0.509319	0.423919	92.9461																																									0.386156	0.449576	0.440529	0.4363	0.395222	0.426096
40.0001	0.511291	0.423867	110.715																																									0.385058	0.452896	0.444873	0.441916	0.40129	0.425324
40.1667	0.506837	0.423863	98.2836																																									0.383517	0.451063	0.44183	0.432329	0.395509	0.423722
40.3334	0.508876	0.42328	96.5294																																									0.383416	0.454569	0.442238	0.433533	0.398593	0.426998
40.5001	0.511635	0.424872	94.4417																																									0.38626	0.453002	0.444211	0.435255	0.398805	0.427162
40.6667	0.510541	0.424592	88.1275																																									0.388892	0.454856	0.447954	0.445663	0.40366	0.42894
40.8334	0.507348	0.424205	101.869																																									0.38614	0.45509	0.443947	0.437905	0.399709	0.431657
41.0001	0.51137	0.424999	98.7202																																									0.387528	0.454792	0.449489	0.441413	0.405243	0.428079
41.1667	0.508178	0.42451	96.8999																																									0.38964	0.457891	0.45033	0.445701	0.407418	0.428644
41.3334	0.51092	0.425367	97.5327																																									0.390003	0.457562	0.451244	0.444834	0.405987	0.432073
41.5001	0.508945	0.42383	98.478																																									0.391553	0.460567	0.4535	0.448718	0.407636	0.430973
41.6667	0.508149	0.425691	94.1374																																									0.391971	0.464411	0.450743	0.448227	0.408275	0.433442
41.8334	0.507691	0.425119	96.2006																																									0.394872	0.462585	0.453699	0.449516	0.410155	0.436287
42.0001	0.507807	0.425267	92.5726																																									0.39388	0.464031	0.453986	0.447893	0.410639	0.433375
42.1667	0.504517	0.42488	95.6364																																									0.391137	0.462352	0.451706	0.4454	0.407234	0.433574
42.3334	0.505498	0.425204	93.7552																																									0.391088	0.462857	0.451153	0.445774	0.407278	0.436643
42.5001	0.509443	0.426444	99.0956																																									0.391761	0.462607	0.452969	0.445262	0.408472	0.433702
42.6667	0.509915	0.424914	96.6492																																									0.394705	0.460481	0.454919	0.450958	0.407217	0.436214
42.8334	0.505189	0.424977	90.8137																																									0.394217	0.465665	0.454653	0.448592	0.409476	0.438963
43.0001	0.513395	0.426049	94.8051																																									0.39504	0.467001	0.453994	0.444558	0.407574	0.440024
43.1667	0.509011	0.427576	97.5214																																									0.39476	0.464417	0.452931	0.449723	0.410031	0.439386
43.3334	0.509523	0.425456	100.996																																									0.397335	0.470244	0.459937	0.453534	0.415771	0.440804
43.5001	0.510867	0.425171	99.952																																									0.398562	0.467473	0.459703	0.454778	0.414175	0.440551
43.6667	0.509829	0.42585	94.9673																																									0.399638	0.469958	0.461274	0.455572	0.415307	0.442117
43.8334	0.504555	0.425742	108.242																																									0.399055	0.468566	0.463543	0.457013	0.413343	0.440529
44.0001	0.504852	0.425737	99.1734																																									0.399477	0.466964	0.460297	0.45702	0.41445	0.442424
44.1667	0.509902	0.426221	102.232																																									0.398543	0.46891	0.460359	0.455708	0.416295	0.444466
44.3334	0.507239	0.428182	99.5916																																									0.402683	0.468131	0.462393	0.456707	0.417443	0.442727
44.5001	0.510533	0.425211	97.5104																																									0.402222	0.470009	0.461846	0.457578	0.418068	0.442873
44.6667	0.506658	0.427557	103.106																																									0.403939	0.470916	0.464552	0.46118	0.417788	0.445161
44.8334	0.510022	0.427453	107.262																																									0.404986	0.470022	0.464215	0.461732	0.419476	0.443171
45.0001	0.511553	0.426231	95.4872																																									0.404902	0.473108	0.465632	0.46264	0.419028	0.446618
45.1667	0.511937	0.426644	103.578																																									0.406496	0.470459	0.464887	0.461937	0.419339	0.448575
45.3334	0.510537	0.427046	105.74																																									0.403048	0.469003	0.467034	0.461045	0.417865	0.44576
45.5001	0.507161	0.429009	116.763																																									0.406697	0.476338	0.469784	0.469842	0.425052	0.445993
45.6667	0.506369	0.427951	99.8828																																									0.407141	0.476472	0.470404	0.467469	0.425567	0.448865
45.8334	0.51353	0.427581	105.122																																									0.406988	0.47356	0.472109	0.468952	0.42592	0.445632
46.0001	0.509109	0.427382	109.555																																									0.409872	0.478109	0.470861	0.471522	0.425898	0.448985
46.1667	0.507809	0.426089	105.319																																									0.410023	0.476457	0.470376	0.469544	0.426947	0.448817
46.3334	0.508079	0.427453	97.0903																																									0.408245	0.4759	0.470383	0.465707	0.42516	0.448006
46.5001	0.506245	0.427997	98.436																																									0.411263	0.476285	0.472853	0.471796	0.426981	0.450254
46.6667	0.507375	0.427401	101.503																																									0.41108	0.479523	0.474085	0.471349	0.42398	0.45189
46.8334	0.503204	0.428553	98.3632																																									0.410442	0.47799	0.474847	0.471342	0.426195	0.447897
47.0001	0.506133	0.428298	115.956																																									0.411466	0.478589	0.471119	0.473422	0.424829	0.449591
47.1667	0.512759	0.427344	114.58																																									0.410355	0.478574	0.47512	0.473119	0.427202	0.450861
47.3334	0.509887	0.428789	104.93																																									0.41042	0.476756	0.475021	0.472098	0.427093	0.449581
47.5001	0.516908	0.428391	93.4097																																									0.409928	0.479224	0.474821	0.470351	0.428031	0.451575
47.6667	0.514481	0.427576	98.0692																																									0.413065	0.479695	0.473307	0.471036	0.428155	0.451818
47.8334	0.514319	0.429625	91.1392																																									0.411167	0.479686	0.475176	0.473889	0.427698	0.453043
48.0001	0.514786	0.427529	97.8792																																									0.414813	0.481413	0.480386	0.478413	0.433565	0.452088
48.1667	0.514356	0.42666	107.445																																									0.412722	0.484422	0.48462	0.479931	0.432058	0.453909
48.3334	0.512854	0.428395	104.311																																									0.413467	0.487364	0.484379	0.479892	0.433849	0.454189
48.5001	0.517924	0.428221	100.914																																									0.412408	0.486763	0.482685	0.481673	0.434465	0.457213
48.6667	0.517317	0.429589	100.229																																									0.414668	0.482006	0.483569	0.481027	0.434346	0.45252
48.8334	0.516549	0.429221	92.9546																																									0.414284	0.484116	0.481624	0.480452	0.434293	0.455937
49.0001	0.511747	0.428185	102.311																																									0.415058	0.48185	0.485057	0.479868	0.433612	0.455509
49.1667	0.514506	0.429047	116.508																																									0.412426	0.482935	0.480519	0.482034	0.433558	0.45465
49.3334	0.512876	0.427033	106.627																																									0.413131	0.483217	0.482201	0.479073	0.433189	0.454519
49.5001	0.511459	0.429386	102.999																																									0.413579	0.485835	0.48297	0.479066	0.433687	0.455026
49.6667	0.511103	0.430757	103.286																																									0.41378	0.485485	0.4809	0.482683	0.432021	0.452297
49.8334	0.511242	0.429358	113.333																																									0.413218	0.486403	0.481026	0.47873	0.435101	0.452411
50.0001	0.504911	0.43083	100.702																																									0.41387	0.484349	0.482474	0.48139	0.43406	0.454488
50.1667	0.504376	0.430369	98.5688																																									0.415337	0.48603	0.483075	0.479995	0.435582	0.454721
50.3334	0.508965	0.428692	94.9509																																									0.414243	0.485314	0.481809	0.48069	0.43209	0.453528
50.5001	0.505879	0.429073	94.3851																																									0.415237	0.486847	0.481911	0.480238	0.434079	0.45372
50.6667	0.508662	0.430046	106.869																																									0.415748	0.485914	0.482606	0.481603	0.43319	0.452083
50.8334	0.504341	0.42931	121.673																																									0.415025	0.484569	0.482782	0.484004	0.435685	0.455118
51.0001	0.500955	0.431261	117.807																																									0.414758	0.486058	0.484129	0.47912	0.432078	0.457483
51.1667	0.50523	0.432588	111.322																																									0.415458	0.485937	0.483446	0.482196	0.435017	0.455834
51.3334	0.500085	0.436177	97.8305																																									0.414351	0.48814	0.484536	0.477186	0.434817	0.45612
51.5001	0.501605	0.438304	99.4954																																									0.41404	0.485011	0.483294	0.481433	0.437376	0.455684
51.6667	0.498287	0.443816	97.7709																																									0.415744	0.489082	0.486846	0.478613	0.437223	0.459151
51.8334	0.498534	0.445651	95.536																																									0.416326	0.487447	0.482298	0.481717	0.436495	0.457295
52.0001	0.500296	0.448093	92.7582																																									0.414423	0.488601	0.483651	0.48144	0.435848	0.460731
52.1667	0.498158	0.448612	104.789																																									0.412687	0.488596	0.482639	0.481891	0.435991	0.458328
52.3334	0.498641	0.452841	101.65																																									0.415856	0.485894	0.481069	0.481278	0.435997	0.456745
52.5001	0.495851	0.453685	101.369																																									0.413465	0.490001	0.482608	0.480884	0.435882	0.457248
52.6667	0.496447	0.454708	103.609																																									0.412951	0.488741	0.480719	0.479456	0.433925	0.457071
52.8334	0.494904	0.455595	100.391																																									0.418762	0.487126	0.48389	0.484107	0.438809	0.458885
53.0001	0.493923	0.455699	99.3166																																									0.412992	0.486478	0.483736	0.478055	0.434936	0.458785
53.1667	0.490569	0.45812	109.92																																									0.414908	0.48933	0.48479	0.478862	0.435447	0.457529
53.3334	0.490691	0.457793	113.818																																									0.414942	0.487484	0.484086	0.481671	0.436104	0.459267
53.5001	0.491338	0.459592	128.098																																									0.41431	0.489278	0.484543	0.481255	0.434948	0.458511
53.6667	0.492893	0.460457	115.975																																									0.414301	0.489616	0.482801	0.480081	0.435414	0.460291
53.8334	0.493445	0.461806	95.8796																																									0.414977	0.489364	0.484866	0.477996	0.436708	0.45855
54.0001	0.492533	0.459666	107.219																																									0.415086	0.487554	0.48067	0.480144	0.436411	0.456097
54.1667	0.488029	0.461681	111.27																																									0.414756	0.487533	0.481732	0.480205	0.434697	0.456103
54.3334	0.48847	0.46373	106.896																																									0.413587	0.490771	0.482778	0.475433	0.434324	0.457654
54.5001	0.492186	0.46269	107.712																																									0.415349	0.485764	0.485524	0.480349	0.434241	0.460307
54.6667	0.488708	0.463095	113.465																																									0.413922	0.488259	0.481527	0.480448	0.436594	0.456682
54.8334	0.489196	0.462197	105.253																																									0.413404	0.490656	0.482333	0.476124	0.434967	0.459756
55.0001	0.490176	0.461626	110.83																																									0.413155	0.486318	0.482687	0.481052	0.437533	0.457062
55.1667	0.484947	0.463711	105.897																																									0.413456	0.489349	0.484685	0.47704	0.436948	0.457246
55.3334	0.48705	0.4641	103.921																																									0.415841	0.488785	0.482371	0.476679	0.435864	0.458444
55.5001	0.485147	0.464184	103.756																																									0.414613	0.48977	0.482436	0.481057	0.436642	0.459965
55.6667	0.484972	0.464927	101.913																																									0.413908	0.4851	0.482708	0.480428	0.436329	0.456457
55.8334	0.482097	0.464651	97.4047																																									0.413236	0.488433	0.481825	0.478252	0.43656	0.456726
56.0001	0.487599	0.46344	111.869																																									0.415606	0.486015	0.484896	0.476433	0.435847	0.45665
56.1667	0.484093	0.462836	115.264																																									0.414919	0.486362	0.481821	0.481719	0.43773	0.457686
56.3334	0.484188	0.466023	112.554																																									0.41403	0.485584	0.482106	0.478521	0.436216	0.459985
56.5001	0.483412	0.464678	112.516																																									0.415196	0.489321	0.487241	0.480118	0.439018	0.459442
56.6667	0.48323	0.464629	122.114																																									0.413791	0.488543	0.485675	0.481679	0.43774	0.454982
56.8334	0.481133	0.465084	108.09																																									0.415181	0.487987	0.484897	0.482511	0.437751	0.460067
57.0001	0.484505	0.464209	114.174																																									0.414278	0.488038	0.486314	0.482643	0.43953	0.458108
57.1667	0.482107	0.466016	102.226																																									0.414165	0.487455	0.485892	0.483802	0.437855	0.461527
57.3334	0.485965	0.464867	99.5523																																									0.415539	0.488717	0.487405	0.482924	0.438749	0.459927
57.5001	0.480224	0.465268	99.4613																																									0.416645	0.487762	0.485331	0.484026	0.437937	0.459457
57.6667	0.482652	0.465655	109.754																																									0.415696	0.487255	0.487211	0.481236	0.438155	0.456711
57.8334	0.479601	0.463871	106.847																																									0.414855	0.485881	0.486125	0.484086	0.439235	0.458519
58.0001	0.479536	0.462874	104.656																																									0.414142	0.482099	0.488547	0.482884	0.43988	0.459697
58.1667	0.4819	0.464568	105.596																																									0.41664	0.488916	0.485905	0.484164	0.438824	0.456135
58.3334	0.481797	0.464949	117.84																																									0.413981	0.486138	0.487568	0.484466	0.43898	0.459263
58.5001	0.478731	0.466158	116.354																																									0.412755	0.485913	0.486584	0.481058	0.439408	0.459406
58.6667	0.480926	0.464896	108.71																																									0.415722	0.482504	0.485637	0.483194	0.438794	0.45611
58.8334	0.479798	0.464165	110.317																																									0.413427	0.482044	0.485451	0.483543	0.438998	0.45944
59.0001	0.476481	0.462317	118.013																																									0.416802	0.486805	0.485862	0.482055	0.437655	0.456738
59.1667	0.476173	0.464229	105.457																																									0.413421	0.482595	0.483907	0.48086	0.438587	0.456602
59.3334	0.475257	0.46366	108.38																																									0.414799	0.481153	0.486589	0.485203	0.439002	0.457599
59.5001	0.478156	0.464163	103.499																																									0.413636	0.484205	0.484042	0.482682	0.43631	0.45826
59.6667	0.476074	0.46391	104.032																																									0.414682	0.483679	0.485084	0.478967	0.438109	0.456531
59.8334	0.477148	0.462687	104.046																																									0.411939	0.482184	0.482871	0.480423	0.437858	0.456791
60.0001	0.477072	0.461813	109.004																																									0.411743	0.481617	0.486293	0.480971	0.440504	0.458904
60.1667	0.477949	0.463082	103.81																																									0.414378	0.483488	0.482699	0.483774	0.438744	0.458271
60.3334	0.478328	0.462885	107.084																																									0.415991	0.486235	0.484413	0.480989	0.437967	0.455108
60.5001	0.474835	0.461576	113.221																																									0.416545	0.485023	0.483565	0.483286	0.440746	0.45713
60.6667	0.474808	0.462844	103.426																																									0.414104	0.484194	0.483018	0.482441	0.438594	0.456269
60.8334	0.473908	0.461695	106.187																																									0.413858	0.484606	0.484746	0.475741	0.438415	0.45818
61.0001	0.477582	0.460045	107.423																																									0.413153	0.481667	0.482415	0.478444	0.439423	0.457587
61.1667	0.472834	0.460601	99.0226																																									0.416998	0.485164	0.483369	0.482052	0.440681	0.458231
61.3334	0.471322	0.461277	375.722																																									0.41605	0.484731	0.486948	0.480676	0.440225	0.458241
61.5001	0.475118	0.460497	101.686																																									0.415102	0.482348	0.484915	0.476743	0.439304	0.456221
61.6667	0.47402	0.459687	111.738																																									0.414679	0.484724	0.484383	0.478808	0.439049	0.459599
61.8334	0.472244	0.459313	111.612																																									0.413169	0.486825	0.484047	0.480949	0.439898	0.460906
62.0001	0.473672	0.459042	98.8466																																									0.412969	0.485211	0.485488	0.481193	0.438343	0.458442
62.1667	0.469154	0.46019	104.437																																									0.415978	0.483942	0.485811	0.482474	0.439243	0.458133
62.3334	0.47202	0.460673	102.322																																									0.41429	0.48586	0.482264	0.478674	0.441576	0.457867
62.5001	0.476414	0.460255	97.8107																																									0.415644	0.487165	0.486343	0.482302	0.441893	0.45855
62.6667	0.473302	0.458579	99.9665																																									0.415831	0.4819	0.48268	0.480673	0.44171	0.458807
62.8334	0.469558	0.460253	99.278																																									0.412553	0.483776	0.482772	0.475912	0.439498	0.460192
63.0001	0.474297	0.458436	104.366																																									0.414039	0.482842	0.482549	0.478831	0.438439	0.457512
63.1667	0.471598	0.45938	109.819																																									0.412997	0.483641	0.482836	0.477777	0.440795	0.460227
63.3334	0.470892	0.457961	107.594																																									0.416615	0.484218	0.485344	0.481428	0.440627	0.457908
63.5001	0.471681	0.45859	103.218																																									0.413101	0.485691	0.484081	0.481758	0.444141	0.455494
63.6667	0.474089	0.460145	112.192																																									0.415328	0.484951	0.48561	0.478992	0.442958	0.457165
63.8334	0.472932	0.458679	119.749																																									0.410301	0.485949	0.483445	0.478469	0.440087	0.45747
64.0001	0.469628	0.458747	113.298																																									0.416301	0.485302	0.483338	0.481064	0.440842	0.458179
64.1667	0.47337	0.45683	112.033																																									0.41629	0.486155	0.485833	0.485224	0.443621	0.456462
64.3334	0.467761	0.456678	113.99																																									0.412963	0.484894	0.485545	0.477873	0.440919	0.461329
64.5001	0.47013	0.458014	111.684																																									0.415298	0.483131	0.482301	0.481383	0.44009	0.454627
64.6667	0.472367	0.457135	98.1896																																									0.413165	0.483299	0.487317	0.477594	0.440248	0.45872
64.8334	0.471485	0.456686	107.722																																									0.413067	0.484475	0.484255	0.477507	0.442736	0.46216
65.0001	0.468924	0.459361	110.893																																									0.412826	0.486609	0.484236	0.480039	0.442275	0.46177
65.1667	0.469352	0.455949	110.398																																									0.412387	0.484895	0.481505	0.479644	0.440696	0.460715
65.3334	0.470034	0.457602	107.297																																									0.413153	0.487092	0.484221	0.477565	0.440358	0.458864
65.5001	0.470007	0.45559	116.782																																									0.413816	0.485038	0.486178	0.478888	0.442265	0.463744
65.6667	0.468505	0.458035	108.346																																									0.413758	0.486675	0.484457	0.477107	0.440705	0.459695
65.8334	0.467649	0.455951	108.632																																									0.413144	0.486814	0.482597	0.481187	0.440261	0.460556
66.0001	0.472298	0.45531	95.0805																																									0.412807	0.487018	0.484055	0.480809	0.439322	0.459464
66.1667	0.470211	0.454966	99.2463																																									0.415514	0.486813	0.487714	0.482569	0.443237	0.459802
66.3334	0.468061	0.455163	107.016																																									0.414104	0.490661	0.483837	0.479772	0.443794	0.460872
66.5001	0.467133	0.454806	107.378																																									0.417077	0.488657	0.489598	0.483119	0.446489	0.45857
66.6667	0.468481	0.456055	111.466																																									0.411818	0.488408	0.483029	0.48134	0.44352	0.460204
66.8334	0.469933	0.454866	120.502																																									0.416731	0.489593	0.487247	0.481804	0.442787	0.460162
67.0001	0.466631	0.454265	100.274																																									0.415313	0.484188	0.484116	0.480477	0.443601	0.45971
67.1667	0.467539	0.45661	105.611																																									0.415362	0.490257	0.487511	0.48204	0.445814	0.459714
67.3334	0.469036	0.454818	109.072																																									0.414506	0.482237	0.478647	0.477303	0.441327	0.459855
67.5001	0.46906	0.454022	107.228																																									0.41561	0.485539	0.487464	0.48323	0.44485	0.46194
67.6667	0.470399	0.455685	116.314																																									0.415201	0.485265	0.484523	0.480493	0.444694	0.458511
67.8334	0.466999	0.453452	102.921																																									0.415331	0.482572	0.477948	0.479672	0.43811	0.458303
68.0001	0.467229	0.454102	103.192																																									0.416302	0.486716	0.483617	0.479857	0.445388	0.458217
68.1667	0.470012	0.452099	113.206																																									0.415669	0.481889	0.478763	0.477848	0.440562	0.458623
68.3334	0.468206	0.452826	111.671																																									0.415904	0.483226	0.478824	0.475426	0.442065	0.460203
68.5001	0.470047	0.453318	111.324																																									0.412894	0.482428	0.480329	0.47971	0.439766	0.457051
68.6667	0.465566	0.455057	112.998																																									0.414963	0.482466	0.482261	0.477839	0.441823	0.45901
68.8334	0.469843	0.45406	107.688																																									0.415112	0.487474	0.484247	0.484912	0.447716	0.457084
69.0001	0.469713	0.454124	106.746																																									0.414145	0.480383	0.476581	0.476298	0.439886	0.458266
69.1667	0.464884	0.45284	102.562																																									0.414063	0.480745	0.478108	0.477601	0.44034	0.457663
69.3334	0.466647	0.453605	110.565																																									0.416403	0.488502	0.484187	0.483122	0.445821	0.462274
69.5001	0.465456	0.452342	114.414																																									0.413684	0.484328	0.485243	0.48063	0.443479	0.460965
69.6667	0.468646	0.451608	102.415																																									0.41541	0.483499	0.483051	0.482338	0.444447	0.457447
69.8334	0.467738	0.45241	106.673																																									0.416906	0.486386	0.483185	0.480693	0.447063	0.459096
70.0001	0.464675	0.451141	112.053																																									0.415722	0.485798	0.484916	0.480863	0.443652	0.455965
70.1667	0.467512	0.452029	108.115																																									0.41727	0.485648	0.486647	0.481133	0.445104	0.46067
70.3334	0.467873	0.451079	104.874																																									0.414775	0.483653	0.481051	0.481165	0.444375	0.458036
70.5001	0.467751	0.450613	111.03																																									0.415513	0.4864	0.484451	0.477132	0.444239	0.460963
70.6667	0.467639	0.451517	106.961																																									0.412828	0.480516	0.478074	0.476349	0.443155	0.459324
70.8334	0.466691	0.451953	105.197																																									0.414289	0.480806	0.476431	0.477727	0.440318	0.460236
71.0001	0.465417	0.450491	98.5118																																									0.417407	0.479073	0.478303	0.477162	0.440623	0.458828
71.1667	0.464011	0.450889	98.8389																																									0.41462	0.480029	0.476787	0.474467	0.43959	0.458137
71.3334	0.462096	0.451203	111.482																																									0.414726	0.484287	0.47987	0.478881	0.446888	0.458554
71.5001	0.464906	0.451088	112.955																																									0.416979	0.484545	0.480765	0.482331	0.446298	0.459465
71.6667	0.468471	0.450378	101.436																																									0.41478	0.477536	0.476914	0.480525	0.440307	0.457175
71.8334	0.465167	0.450559	113.267																																									0.418183	0.485577	0.481705	0.48097	0.445729	0.456829
72.0001	0.465049	0.450705	105.031																																									0.417802	0.486757	0.483048	0.480757	0.445928	0.461817
72.1667	0.464186	0.451004	99.9053																																									0.416225	0.482869	0.481258	0.479662	0.448349	0.461209
72.3334	0.463862	0.449035	98.5225																																									0.413934	0.482084	0.477595	0.478129	0.444005	0.458173
72.5001	0.465095	0.450714	91.4763																																									0.41593	0.483734	0.482622	0.479361	0.442899	0.46063
72.6667	0.46596	0.449682	104.583																																									0.415914	0.484031	0.482656	0.48024	0.445041	0.462043
72.8334	0.464886	0.45044	123.252																																									0.416483	0.483165	0.480935	0.479944	0.445239	0.466208
73.0001	0.467079	0.449869	118.596																																									0.417005	0.487964	0.484578	0.478757	0.44693	0.462535
73.1667	0.4699	0.45009	106.664																																									0.41985	0.492389	0.485007	0.484418	0.449501	0.463294
73.3334	0.464947	0.449825	114.352																																									0.422972	0.499627	0.491587	0.488949	0.452236	0.467692
73.5001	0.46395	0.449656	122.587																																									0.427873	0.505278	0.495432	0.490589	0.456032	0.476299
73.6667	0.464819	0.448902	101.678																																									0.427756	0.504347	0.498673	0.497553	0.462369	0.470597
73.8334	0.466334	0.448722	110.398																																									0.432026	0.512251	0.504824	0.502778	0.464491	0.477616
74.0001	0.468639	0.448757	99.0007																																									0.432669	0.512304	0.509075	0.504363	0.466266	0.478581
74.1667	0.464784	0.450542	101.405																																									0.433473	0.512138	0.503789	0.503704	0.467498	0.47846
74.3334	0.466027	0.448768	110.773																																									0.436189	0.515299	0.507691	0.506107	0.469912	0.479326
74.5001	0.464102	0.448584	96.076																																									0.434457	0.518949	0.510101	0.50962	0.472111	0.481687
74.6667	0.467541	0.448621	105.806																																									0.435596	0.515983	0.505081	0.503785	0.467933	0.482488
74.8334	0.465902	0.448572	104.97																																									0.438929	0.516237	0.50864	0.50832	0.472235	0.483152
75.0001	0.465867	0.448055	114.202																																									0.438162	0.515531	0.503749	0.502827	0.471454	0.483795
75.1667	0.461091	0.448724																																										0.439683	0.517142	0.504756	0.505663	0.470182	0.483587
75.3334	0.469027	0.448438																																										0.441889	0.516588	0.503551	0.499445	0.472515	0.490109
75.5001	0.468435	0.450171																																										0.441574	0.520954	0.502594	0.49455	0.469005	0.490852
75.6667	0.464616	0.448042																																										0.440821	0.521005	0.505986	0.498818	0.473133	0.493099
75.8334	0.465526	0.447438																																										0.439762	0.523795	0.508511	0.499599	0.471822	0.492743
76.0001	0.468351	0.449135																																										0.442841	0.527548	0.511091	0.5029	0.474878	0.492752
76.1667	0.46351	0.44674
76.3334	0.466971	0.448383
76.5001	0.466977	0.448771
76.6667	0.466058	0.449981
76.8334	0.464733	0.448239
77.0001	0.467343	0.447004
77.1667	0.466687	0.447001
77.3334	0.466155	0.447879
77.5001	0.464626	0.44804
77.6667	0.467702	0.447518
77.8334	0.463522	0.446771
78.0001	0.46364	0.446569
78.1667	0.466698	0.44606
78.3334	0.464543	0.445454
78.5001	0.461587	0.446412
78.6667	0.463097	0.446522
78.8334	0.462504	0.446814
79.0001	0.465131	0.446502
79.1667	0.466003	0.44676
79.3334	0.462698	0.447297
79.5001	0.465741	0.445505
79.6667	0.464757	0.445207
79.8334	0.461567	0.446659
80.0001	0.466189	0.445031
80.1667	0.463808	0.44578
80.3334	0.464222	0.445326
80.5001	0.464863	0.445008
80.6667		0.44634
80.8334		0.445773
81.0001		0.444859
81.1667		0.446557
81.3334		0.445702
81.5001		0.445854
81.6667		0.44411
81.8334		0.443894
82.0001		0.44322
82.1667		0.441022
82.3334
82.5001
82.6667
[truncated: 12 more columns]

## Sheet: Fig 5 CNQX AP5 MPEP
	Fig 5 A DLAP5 and NH4Cl above	Fig 5 A DLAP5 and NH4Cl										Involvement of glutamate receptors in NH4+/NH3-induced calcium changes
min	03.02.2012_01_A2	13.02.2013_01_A5
6.66667e-05	42.1382	-4.08784										Hippocampus NH4Cl + 100 µM CNQX					Hippocampus NH4Cl + 100 µM DLAP5					Hippocampus NH4Cl + 100 µM DLAP5 + TTX					Hippocampus NH4Cl + 25 µM MPEP
0.166733	42.7178	-6.41509
0.3334	39.8077	-8.68052
0.500067	39.9471	-9.1405										Experiment	Base	NH4Cl Plat	∆NH4ClPlat		Experiment	Base	NH4Cl Plat	∆NH4ClPlat		Experiment	Base	NH4Cl Plat	∆NH4ClPlat		Experiment	Base	NH4Cl Plat	∆NH4ClPlat
0.666733	42.3587	-17.9636										11.09.2012_02_A1	102.281	174.419	72.1382		27.01.2012_01_A1	49.3932	76.1076	26.7144		07.09.11_01_A1	55.1319	85.481	30.3492		21.11.2012_01_A1	96.8331	131.4	34.5666
0.8334	41.4806	-16.6769										11.09.2012_02_A2	81.6161	172.681	91.0644		27.01.2012_01_A2	14.515	43.4503	28.9353		07.09.11_01_A2	61.3212	78.6607	17.3395		21.11.2012_01_A2	78.8072	113.52	34.7124
1.00007	39.1578	-13.1563										11.09.2012_02_A3	60.3664	124.613	64.2464		27.01.2012_01_A3	2.97675	24.0233	21.0465		07.09.11_01_A3	75.8104	100.821	25.0105		21.11.2012_01_A3	85.6235	117.95	32.3263
1.16673	38.5539	-7.53582										11.09.2012_02_A4	79.9987	142.411	62.412		27.01.2012_01_A4	-2.65442	26.2684	28.9229		07.09.11_01_A4	92.5667	120.607	28.0407		21.11.2012_01_A4	89.5865	136.739	47.1521
1.3334	35.1427	-2.76244										12.09.2012_01_A1	46.5841	90.8666	44.2824		27.01.2012_01_A5	-8.00365	14.6096	22.6132		07.09.11_01_A5	91.3804	115.386	24.0053		21.11.2012_01_A5	51.0281	101.355	50.3266
1.50007	38.9365	2.72077										12.09.2012_01_A2	61.5858	108.535	46.949		27.01.2012_01_A6	41.1079	73.8147	32.7068		07.09.11_01_A6	117.566	132.513	14.947		21.11.2012_01_A6	85.0308	125.573	40.5425
1.66673	41.4539	-7.0794										12.09.2012_01_A3	102.048	156.095	54.0476		27.01.2012_01_A7	41.388	61.7055	20.3174		07.09.11_01_A7	87.6248	106.927	19.3021		21.11.2012_01_A7	136.401	167.669	31.2679
1.8334	41.6872	-6.88678										12.09.2012_01_A4	138.439	200.549	62.1099		02.02.2012_01_A1	-30.8268	-14.3976	16.4292		07.09.11_01_A8	89.9775	109.723	19.745		21.11.2012_01_A8	49.653	128.757	79.1036
2.00007	54.5841	-4.92901										12.09.2012_01_A5	126.64	193.244	66.604		02.02.2012_01_A2	-31.507	-17.0983	14.4087		07.09.11_01_A9	127.891	170.586	42.6948		21.11.2012_02_A1	140.696	188.835	48.139
2.16673	48.4665	-8.12233										05.03.2014_02_A1	239.463	305.282	65.819		02.02.2012_01_A3	-11.4279	0.693983	12.1218		13.09.2011_01_A1	59.8994	94.3448	34.4454		21.11.2012_02_A2	159.4	192.018	32.6175
2.3334	45.5755	5.04402										05.03.2014_02_A2	320.914	477.193	156.279		02.02.2012_01_A4	-25.9504	-9.74781	16.2026		13.09.2011_01_A2	74.4286	103.491	29.062		21.11.2012_02_A3	74.7056	127.927	53.221
2.50007	48.8537	-0.435588										05.03.2014_02_A3	282.167	352.999	70.8322		02.02.2012_01_A5	1.64185	5.23222	3.59037		13.09.2011_01_A3	57.8185	85.2875	27.469		21.11.2012_02_A4	74.5928	99.403	24.8102
2.66673	52.6104	-3.72913										05.03.2014_02_A4	280.713	357.4	76.6873		02.02.2012_01_A6	12.8511	28.7525	15.9015		13.09.2011_01_A4	77.4472	102.444	24.9968		21.11.2012_02_A5	68.9855	103.267	34.282
2.8334	47.9146	-4.97388															02.02.2012_01_A7	6.18425	15.37	9.18572		13.09.2011_01_A5	77.3332	91.8658	14.5326		21.11.2012_02_A6	31.7698	57.516	25.7462
3.00007	36.9801	-4.28057															02.02.2012_01_A8	43.9279	71.1632	27.2353							22.11.2012_01_A1	307.358	383.126	75.768
3.16673	37.7327	-0.0880444															03.02.2012_01_A1	50.3351	78.7842	28.4491							22.11.2012_01_A2	244.103	282.795	38.6926
3.3334	40.5305	-11.6865															03.02.2012_01_A2	51.1313	83.9868	32.8555							22.11.2012_01_A3	178.47	227.391	48.9207
3.50007	39.9577	-18.1202															03.02.2012_01_A3	41.6978	75.9551	34.2573							22.11.2012_01_A5	83.9641	137.276	53.3122
3.66673	43.853	-19.1911															03.02.2012_01_A4	45.2933	67.2052	21.912							22.11.2012_02_A1	127.852	142.577	14.7244
3.8334	41.0022	-17.5301															03.02.2012_01_A5	45.6317	73.6695	28.0378							22.11.2012_02_A2	68.3427	117.948	49.6049
4.00007	37.6643	-10.8748															03.02.2012_01_A6	50.1017	77.7938	27.6921							22.11.2012_02_A3	73.745	114.56	40.8147
4.16673	35.4913	-13.5695															03.02.2012_01_A7	48.059	85.276	37.217							22.11.2012_02_A4	33.0266	63.137	30.1104
4.3334	40.5008	-5.46812															03.02.2012_01_A8	67.8105	114.758	46.9473							12.03.13_03_A6	299.352	397.686	98.3339
4.50007	42.0228	-4.11972															03.02.2012_01_A9	172.805	226.807	54.0017							12.03.13_03_A7	233.073	303.042	69.9696
4.66673	43.0685	-8.25931															13.02.2012.01_A1	-23.361	1.83391	25.1949							12.03.13_03_A8	307.206	367.838	60.6328
4.8334	42.6551	0.838779															13.02.2012.01_A2	-19.5668	4.43525	24.002
5.00007	44.5841	-1.14896															13.02.2012.01_A3	-28.4911	-5.266	23.2251
5.16673	42.0592	4.18991															13.02.2012.01_A4	-29.6523	-5.03302	24.6193
5.3334	37.908	-3.93265															13.02.2012.01_A5	-15.4884	3.21038	18.6988
5.50007	37.7331	-6.90739															13.02.2012.01_A6	-30.3297	-8.98934	21.3403
5.66673	54.3749	-6.90799															13.02.2012.01_A7	-51.1352	-30.0098	21.1254
5.8334	44.6917	-7.55944															13.02.2012.01_A8	-32.3832	-4.29189	28.0913
6.00007	116.464	-13.7783															13.02.2012.01_A9	-27.5763	-15.9601	11.6163
6.16673	60.6272	-13.9097															13.02.2012.01_A10	-40.0083	-17.6694	22.3389
6.3334	46.3142	-9.80581															12.02.2013_01_A1	15.0774	35.7311	20.6537
6.50007	45.2568	-7.70143															12.02.2013_01_A2	-41.9101	-24.0198	17.8903
6.66673	42.6785	-7.83931															12.02.2013_01_A3	-50.5137	-32.3843	18.1294
6.8334	50.3995	-13.8571															12.02.2013_01_A4	-51.3439	-31.935	19.409
7.00007	41.1973	-20.5956															12.02.2013_01_A5	-46.1678	-28.4578	17.71
7.16673	45.5644	-20.8099															12.02.2013_01_A6	-0.517326	25.6589	26.1762
7.3334	43.6152	-19.7996															12.02.2013_01_A7	-25.4717	6.73338	32.2051
7.50007	44.2166	-27.4169															12.02.2013_01_A8	-32.7642	-5.26081	27.5034
7.66673	49.8265	-16.1362															12.02.2013_02_A1	18.4271	32.1446	13.7175
7.8334	42.0337	-14.8573															12.02.2013_02_A2	40.162	77.674	37.5121
8.00007	45.3134	-18.5761															12.02.2013_02_A3	27.426	50.8077	23.3817
8.16673	46.2717	-13.8112															12.02.2013_02_A4	43.4503	69.5383	26.088
8.3334	41.2297	-10.5053															12.02.2013_02_A5	37.1253	72.0063	34.881
8.50007	43.7306	-9.86331															12.02.2013_02_A6	65.7086	93.3894	27.6808
8.66673	45.9567	-10.604															13.02.2013_01_A1	67.1593	70.759	3.59973
8.8334	46.7483	-9.51196															13.02.2013_01_A2	-8.06299	6.59338	14.6564
9.00007	42.2052	-9.48036															13.02.2013_01_A3	-0.373489	34.5956	34.9691
9.16673	44.2619	-7.00425															13.02.2013_01_A4	-16.2916	3.55424	19.8459
9.3334	41.1336	-8.93197															13.02.2013_01_A5	-8.54326	13.2565	21.7997
9.50007	42.6175	-2.14695
9.66673	47.4601	-5.13669											Base	NH4Cl Plat	∆NH4ClPlat			Base	NH4Cl Plat	∆NH4ClPlat			Base	NH4Cl Plat	∆NH4ClPlat			Base	NH4Cl Plat	∆NH4ClPlat
9.8334	44.9893	-4.58766										n	13	13	13			53	53	53			14	14	14			25	25	25
10.0001	44.7948	-5.05882										average	147.909	219.714	71.8055			7.75594	31.6382	23.8823			81.8712	107.01	25.1386			127.184	173.172	45.9879
10.1667	44.5322	-0.790558										Sd	97.0785	116.798	28.1729			42.5531	48.2312	9.37997			21.5307	23.4603	7.8097			86.2127	97.997	19.1917
10.3334	52.7273	-1.57708										S.E.M. Base	26.9247	32.3939	7.81376			5.84512	6.62507	1.28844			5.75433	6.27004	2.08723			17.2425	19.5994	3.83834
10.5001	52.8094	-7.10456
10.6667	51.8765	-8.82966
10.8334	45.999	-14.3591
11.0001	42.564	-9.22765
11.1667	47.5943	-10.2
11.3334	55.8071	-6.50845
11.5001	82.5313	-4.05755
11.6667	63.01	-4.86076
11.8334	51.0337	-1.34865
12.0001	52.5866	-1.41411
12.1667	57.0427	-2.57277
12.3334	54.8201	1.73951
12.5001	56.2576	5.54853
12.6667	48.8746	-3.24334
12.8334	48.3973	-5.9866
13.0001	51.3331	-10.0047
13.1667	46.4204	-12.3832
13.3334	57.0799	-5.87245
13.5001	50.7683	-12.5855
13.6667	47.3736	-3.32954
13.8334	48.1966	-5.61787
14.0001	50.622	-13.0098
14.1667	48.8474	-2.4061
14.3334	56.8763	-4.82737
14.5001	50.9741	2.59839
14.6667	45.4471	-10.9061
14.8334	51.1457	-10.4744
15.0001	49.4484	-3.15461
15.1667	47.9377	-10.3793
15.3334	59.5425	-5.58581
15.5001	102.79	-7.46886
15.6667	77.0196	-9.44163
15.8334	50.7402	-11.2906
16.0001	62.8645	-6.9946
16.1667	118.446	-11.7113
16.3334	55.7582	-13.9161
16.5001	49.3136	-6.8858
16.6667	47.2331	-9.20759
16.8334	47.4956	-7.11938
17.0001	49.2509	-9.08421
17.1667	51.774	-8.82128
17.3334	54.7976	-8.01001
17.5001	77.3765	-6.23776
17.6667	54.0725	-0.813907
17.8334	53.4468	3.68417
18.0001	54.8209	2.83765
18.1667	59.3466	0.565613
18.3334	53.3792	6.97861
18.5001	95.0083	15.2955
18.6667	77.3448	3.65292
18.8334	93.6018	-7.4288
19.0001	72.295	-4.60309
19.1667	53.1373	3.55543
19.3334	49.2776	13.3223
19.5001	47.7521	19.8794
19.6667	44.7849	8.03078
19.8334	48.7876	3.91514
20.0001	53.4918	6.98673
20.1667	119.044	8.3063
20.3334	61.3932	2.38283
20.5001	52.8636	-2.64696
20.6667	53.2835	3.29699
20.8334	49.2702	7.87508
21.0001	51.6351	6.49899
21.1667	54.3618	3.00531
21.3334	56.9765	-0.174859
21.5001	60.0758	7.89977
21.6667	57.5274	9.92873
21.8334	61.0471	9.77533
22.0001	61.8081	9.14052
22.1667	62.9783	12.2734
22.3334	73.4976	9.36571
22.5001	59.6645	5.70944
22.6667	123.436	2.80502
22.8334	84.5652	6.99436
23.0001	70.1538	11.169
23.1667	159.527	9.43361
23.3334	151.485	7.99292
23.5001	112.452	14.0035
23.6667	80.8506	13.471
23.8334	72.5668	9.3052
24.0001	101.471	13.5592
24.1667	164.836	13.1387
24.3334	145.331	8.30988
24.5001	109.844	9.27518
24.6667	78.389	5.37914
24.8334	176.786	9.21498
25.0001	163.197	7.92401
25.1667	139.907	12.0976
25.3334	139.607	9.76163
25.5001	105.683	16.0107
25.6667	96.1278	7.53711
25.8334	153.539	9.45926
26.0001	152.054	8.46622
26.1667	148.169	8.73356
26.3334	134.14	15.692
26.5001	121.968	12.7369
26.6667	113.793	2.85223
26.8334	119.324	7.86251
27.0001	96.4026	10.9131
27.1667	97.8713	6.94473
27.3334	131.184	13.8336
27.5001	123.293	19.0376
27.6667	129.98	13.7798
27.8334	107.711	13.9619
28.0001	114.798	13.2795
28.1667	124.933	8.85126
28.3334	126.831	9.42798
28.5001	117.103	16.8627
28.6667	117.088	6.81688
28.8334	117.033	8.7852
29.0001	111.55	6.55048
29.1667	107.667	3.17483
29.3334	92.2564	2.58308
29.5001	94.7972	9.05805
29.6667	105.163	8.94649
29.8334	95.3012	11.2238
30.0001	94.8546	4.14407
30.1667	99.4641	12.5374
30.3334	96.5357	9.91023
30.5001	93.5078	8.30924
30.6667	99.6105	11.9203
30.8334	101.762	11.6078
31.0001	102.623	16.3421
31.1667	95.3081	15.6413
31.3334	95.9938	11.6608
31.5001	93.9123	11.4
31.6667	92.1888	8.99025
31.8334	91.6871	2.36556
32.0001	100.708	12.3013
32.1667	110.989	7.04478
32.3334	121.124	7.96298
32.5001	115.926	13.6612
32.6667	109.748	10.5148
32.8334	106.47	8.66353
33.0001	103.853	11.9751
33.1667	100.873	13.7151
33.3334	95.7244	11.5358
33.5001	97.4935	14.6792
33.6667	94.735	13.3062
33.8334	100.741	8.89452
34.0001	96.8785	6.41571
34.1667	101.296	9.7182
34.3334	86.1961	16.0795
34.5001	78.1452	11.0992
34.6667	74.9351	18.9023
34.8334	68.5514	12.6436
35.0001	62.1657	11.9989
35.1667	63.4333	11.6644
35.3334	72.3708	8.55065
35.5001	74.2971	16.1231
35.6667	82.2641	17.5882
35.8334	86.2601	19.9868
36.0001	91.0475	12.3723
36.1667	88.0272	9.97911
36.3334	109.593	12.9768
36.5001	100.465	12.6362
36.6667	92.3287	11.0696
36.8334	85.6179	10.5606
37.0001	93.031	12.2812
37.1667	78.5731	9.91175
37.3334	73.6702	9.56442
37.5001	77.0061	12.4319
37.6667	89.7086	9.73726
37.8334	96.6674	12.3171
38.0001	90.5436	14.6316
38.1667	93.1081	13.0032
38.3334	82.9397	13.3122
38.5001	82.4842	7.99883
38.6667	87.8995	10.6996
38.8334	80.5319	10.7187
39.0001	78.8639	8.82821
39.1667	72.6044	13.5375
39.3334	83.5231	12.599
39.5001	108.488	8.78281
39.6667	91.5008	10.2943
39.8334	88.6792	14.2954
40.0001	73.5027	11.7287
40.1667	70.3444	13.9038
40.3334	69.3049	12.589
40.5001	67.6637	12.0069
40.6667	65.5535	12.0528
40.8334	68.7282	18.9313
41.0001	66.3855	18.3304
41.1667	73.4713	13.2178
41.3334	94.7238	11.6675
41.5001	98.8449	11.4131
41.6667	86.3725	14.566
41.8334	74.5723	19.1999
42.0001	69.3323	18.2144
42.1667	73.4027	17.6157
42.3334	83.3715	16.7446
42.5001	82.3645	20.435
42.6667	86.8542	16.5243
42.8334	78.4378	11.1588
43.0001	74.0392	24.4679
43.1667	74.0767	16.4349
43.3334	84.7596	20.8785
43.5001	86.3479	15.4688
43.6667	92.6792	16.5061
43.8334	90.5734	17.8242
44.0001	82.4396	18.9526
44.1667	83.9951	23.4438
44.3334	75.7337	19.8147
44.5001	77.7397	18.1715
44.6667	73.568	20.6028
44.8334	83.5455	21.0267
45.0001	92.6535	18.8192
45.1667	86.854	19.7283
45.3334	101.048	25.764
45.5001	99.0475	23.1516
45.6667	98.7077	22.0054
45.8334	87.7798	25.1035
46.0001	91.5357	27.414
46.1667	89.4025	24.6573
46.3334	84.7023	18.3027
46.5001	84.2465	21.0508
46.6667	78.5839	19.2383
46.8334	73.5634	20.6019
47.0001	77.9107	21.9383
47.1667	89.4731	19.6033
47.3334	97.9389	21.9735
47.5001	97.1803	33.434
47.6667	92.409	27.0385
47.8334	94.2959	34.1428
48.0001	91.6767	29.7187
48.1667	89.0559	30.7197
48.3334	104.885	30.316
48.5001	101.556	30.1384
48.6667	92.7211	26.4512
48.8334	81.4397	22.921
49.0001	80.6763	19.0777
49.1667	86.4212	19.5307
49.3334	108.284	17.0582
49.5001	107.901	13.4428
49.6667	106.994	12.3651
49.8334	110.615	10.7923
50.0001	98.4669	16.8855
50.1667	92.2492	12.8902
50.3334	83.997	12.0775
50.5001	91.1538	7.91727
50.6667	96.9833	14.8441
50.8334	102.12	15.5695
51.0001	92.9032	13.5037
51.1667	98.6607	8.6853
51.3334	89.0927	10.9986
51.5001	96.9786	11.0682
51.6667	93.1543	9.82342
51.8334	87.1776	14.1331
52.0001	84.6233	13.5425
52.1667	82.8983	5.38887
52.3334	79.2224	8.93298
52.5001	80.7261	8.76078
52.6667	79.3355	5.99144
52.8334	76.5131	7.06093
53.0001	82.5886	3.81734
53.1667	77.4449	5.62998
53.3334	85.6674	9.33653
53.5001	88.6541	6.5047
53.6667	83.5471	0.872577
53.8334	88.8888	0.417226
54.0001	80.999	3.92881
54.1667	77.0907	2.96867
54.3334	69.5892	2.95381
54.5001	74.4591	-0.411057
54.6667	65.1787	2.4074
54.8334	64.6511	9.29999
55.0001	66.056	3.63476
55.1667	67.048	9.05122
55.3334	61.1855	8.78965
55.5001	68.8054	10.8555
55.6667	63.7471	3.06817
55.8334	97.4081	5.81516
56.0001	78.4186	8.97082
56.1667	70.8168	2.87281
56.3334	64.2647	0.68407
56.5001	65.7209	4.36995
56.6667	73.2639	4.55047
56.8334	68.5209	6.20346
57.0001	72.4183	5.44677
57.1667	66.779	4.63768
57.3334	61.6019	1.21184
57.5001	58.6943	-0.13814
57.6667	60.0112	1.53229
57.8334	58.2536	2.22813
58.0001	58.1457	-2.25634
58.1667	55.4097	0.175767
58.3334	58.9914	4.04344
58.5001	59.2765	-0.63384
58.6667	-3.84701	6.29144
58.8334	60.6918	6.95848
59.0001	64.7081	3.3321
59.1667	55.6401	5.43264
59.3334	52.7982	3.95557
59.5001	48.1727	3.84503
59.6667	53.9782	-4.23158
59.8334	53.4383	-2.27679
60.0001	51.9648	-1.29308
60.1667	56.9962	0.529726
60.3334	53.5162	-0.126614
60.5001	56.4051	0.0376648
60.6667	51.4683	-1.92428
60.8334	58.8139	-5.28666
61.0001	50.7768	-0.722806
61.1667	51.3162	-0.617051
61.3334	51.7723	-1.01661
61.5001	51.1484	-5.10035
61.6667	51.821	-5.44269
61.8334	44.818	-4.06462
62.0001	49.2855	-4.1992
62.1667	52.7043	0.0304287
62.3334	56.4902	-3.39134
62.5001	51.1939	-1.42949
62.6667	50.4782	1.39308
62.8334	52.4531	-2.33762
63.0001	49.385	-5.27784
63.1667	47.7602	-2.20069
63.3334	51.2759	-2.90634
63.5001	51.7914	3.98447
63.6667	51.0345	0.561587
63.8334	48.5693	-1.70485
64.0001	49.968	0.452542
64.1667	57.1841	-8.48127
64.3334	52.8413	-6.10902
64.5001	71.6565	-5.00916
64.6667	72.1641	-10.2396
64.8334	55.6346	-6.53957
65.0001	52.4835	-4.32699
65.1667	53.9975	-8.93023
65.3334	60.7529	0.433439
65.5001	55.1889	1.0269
65.6667	53.3916	-4.86856
65.8334	52.2272	0.65002
66.0001	51.3328	-6.48343
66.1667	50.5823	-3.06319
66.3334	48.7807	-7.45118
66.5001	49.4811	-3.44365
66.6667	46.7801	-6.96965
66.8334	53.558	-4.58057
67.0001	49.541	-4.09215
67.1667	48.802	-0.459879
67.3334	51.6886	-0.365802
67.5001	52.2769	-4.74104
67.6667	47.364	-2.55157
67.8334	48.8834	-1.34829
68.0001	48.0274	-5.7285
68.1667	49.8724	-5.95164
68.3334	44.7901	-5.64311
68.5001	46.2751	-4.15023
68.6667	48.7293	-5.25039
68.8334	50.9168	-1.75472
69.0001	52.6279	-3.79971
69.1667	50.645	-9.66231
69.3334	47.4725	-4.72704
69.5001	52.2595	-6.7522
69.6667	50.5508	-4.93418
69.8334	48.8071	-2.41197
70.0001	60.7838	-2.60324
70.1667	56.7547	-5.49113
70.3334	46.8046	-3.89189
70.5001	52.6706	-4.65291
70.6667	50.5834	-9.11513
70.8334	53.1628	-7.83882
71.0001	57.8462	-4.13884
71.1667	69.3664	-4.07232
71.3334	56.9543	-4.3425
71.5001	53.9735	-3.09957
71.6667	53.6494	-5.01172
71.8334	71.2617	-5.11471
72.0001	53.1216	-5.24313
72.1667	46.6065	-5.16836
72.3334	47.541	-7.14229
72.5001	47.775	-1.18866
72.6667	45.2768	-5.06482
72.8334	49.9439	-9.94342
73.0001	48.8297	-1.52631
73.1667	49.2588	-7.3386
73.3334	53.1031	-4.8775
73.5001	43.8189	-4.76096
73.6667	44.7542
73.8334	57.0515
74.0001	63.3724
74.1667	59.9329
74.3334	60.6057
74.5001	57.7495
74.6667	50.1476
74.8334	47.7393
75.0001	46.3771
75.1667	48.7815
75.3334	47.4643
75.5001	53.2724
75.6667	54.0679
75.8334	49.628
76.0001	49.8844
76.1667	51.564
76.3334	48.1849
76.5001	54.5449
76.6667	55.6931
76.8334	75.5271
77.0001	59.7242
77.1667	51.49
77.3334	84.6342
77.5001	77.3789
77.6667	56.5269
77.8334	51.9537
78.0001	50.1335
78.1667	46.8205
78.3334	48.2732
78.5001	46.2934
78.6667	45.4941
78.8334	45.7641
79.0001	83.8159
79.1667	65.7283
79.3334	54.3151
79.5001	48.6534
79.6667	56.4967
79.8334	95.5461
80.0001	66.4535
80.1667	59.6735
80.3334	50.7389
80.5001	46.3646
80.6667	46.8974
80.8334	47.3777
81.0001	46.0315
81.1667	42.6162
81.3334	41.896
81.5001	45.4526
81.6667	47.1193
81.8334	43.2769
82.0001	46.3176

## Sheet: Fig 6  0Ca2+ CPA AP5
	Fig. 6 A	Fig. 6 B								Involvement of intracellular stores in NH4+/NH3-induced calcium changes
min	12.11.2013_01_A1	06.03.2014_01_A3
6.66667e-05	72.696	110.937								Hippocampus NH4Cl in 0 Ca2+					Hippocampus NH4Cl in 0 Ca2+ DLAP5						Hippocampus JUST 10 µM CPA					Hippocampus NH4Cl in 10µM CPA					Hippocampus NH4Cl in 10µM CPA+DLAP5
0.166733	70.227	104.005
0.3334	66.1816	98.1614
0.500067	70.9928	101.162								Experiment	Base	NH4Cl Plat	∆NH4ClPlat		Experiment	Base	NH4Cl Plat	∆NH4ClPlat			Experiment	Base	NH4Cl Plat	∆NH4ClPlat		Experiment	Base	NH4Cl Plat	∆NH4ClPlat		Experiment	Base	NH4Cl Plat	∆NH4ClPlat
0.666733	62.3077	101.829								15.03.2013_01_A1	1.69	13.5664	11.8764		17.09.2012_01_A1	-14.3508	-3.06894	11.2819			13 02 15_01_A1	90.1416	143.899	53.7577		11.11.2013_01_A1	214.156	261.482	47.326		18.11.2013_01_A1	248.627	245.788	-2.83875
0.8334	55.993	100.596								15.03.2013_01_A2	42	41.1801	-0.81995		17.09.2012_01_A2	0.315881	14.4343	14.1184			13 02 15_01_A2	126.945	158.113	31.1683		11.11.2013_01_A2	176.91	211.736	34.8254		18.11.2013_01_A2	229.652	212.516	-17.1353
1.00007	76.2628	151.38								15.03.2013_01_A3	-10.42	8.30137	18.7214		17.09.2012_01_A3	-4.86846	15.6864	20.5549			13 02 15_01_A4	128.861	139.5	10.639		11.11.2013_01_A3	183.198	217.832	34.634		18.11.2013_01_A3	193.943	202.66	8.71705
1.16673	80.6821	177.42								15.03.2013_01_A4	-21	3.41455	24.4146		17.09.2012_01_A4	6.93708	36.0849	29.1478			13 02 15_01_A5	146.367	166.707	20.3397		11.11.2013_01_A4	211.876	257.381	45.5049		18.11.2013_01_A4	135.234	140.296	5.06236
1.3334	75.7232	118.639								15.03.2013_01_A5	-21.17	13.3479	34.5179		17.09.2012_01_A5	33.5696	79.1184	45.5488			15.02.2013_02_A1	143.813	158.574	14.7601		11.11.2013_01_A5	386.519	414.714	28.1953		18.11.2013_01_A5	164.634	162.231	-2.40228
1.50007	60.229	106.928								15.03.2013_01_A6	-1.58	37.2423	38.8223		17.09.2012_01_A6	-0.836226	21.2768	22.1131			15.02.2013_02_A2	164.032	191.114	27.0814		11.11.2013_02_A1	312.258	358.441	46.1831		18.11.2013_01_A6	102.508	126.31	23.8016
1.66673	61.2191	104.524								20.03.2013_01_A1	19.7	36.6616	16.9616		17.09.2012_01_A7	-12.1898	4.16391	16.3537			15.02.2013_02_A3	105.962	176.664	70.7015		11.11.2013_02_A2	254.606	288.776	34.17		18.11.2013_01_A7	111.131	125.463	14.3319
1.8334	56.9136	103.887								20.03.2013_01_A2	25.6	50.4703	24.8703		18.09.2012.01_A1	1.01714	11.2745	10.2574			15.02.2013_02_A4	142.529	194.854	52.3246		11.11.2013_02_A4	285.025	331.98	46.9549		18.11.2013_01_A8	151.275	177.507	26.2318
2.00007	64.2359	113.595								20.03.2013_01_A3	22.3	42.6301	20.3301		18.09.2012.01_A2	-6.22474	5.80286	12.0276			15.02.2013_02_A5	156.324	199.296	42.9714		11.11.2013_02_A5	271.869	294.373	22.5039		19.11.2013_1_A1	168.848	184.896	16.0483
2.16673	59.6465	107.915								20.03.2013_01_A4	1.23	40.8704	39.6404		18.09.2012.01_A3	-8.4102	12.3394	20.7496			12.03.12013_01_A1	134.841	176.29	41.4483		12.11.2013_01_A1	93.9725	109.469	15.4967		19.11.2013_1_A2	212.976	220.731	7.75545
2.3334	58.3185	101.447								20.03.2013_01_A5	-2.2	28.2589	30.4589		18.09.2012.01_A4	-8.15775	7.68761	15.8454			12.03.12013_01_A2	116.818	160.058	43.2394		12.11.2013_01_A2	104.121	125.268	21.1465		19.11.2013_1_A3	228.089	228.078	-0.0106746
2.50007	70.2584	105.105								20.03.2013_01_A6	28.3	48.4907	20.1907		18.09.2012.01_A5	2.10109	9.34322	7.24213			12.03.12013_01_A3	63.4363	102.36	38.9234		12.11.2013_01_A3	106.798	119.297	12.4984		19.11.2013_1_A4	338.474	321.096	-17.3787
2.66673	62.6394	98.1962								06.03.2014_02_A2	35.072	54.0017	18.9297		18.09.2012.01_A6	2.10295	15.004	12.901			12.03.12013_01_A4	54.5342	99.9223	45.3881		12.11.2013_01_A4	159.949	163.382	3.43385		19.11.2013_1_A5	239.442	235.551	-3.89084
2.8334	60.5866	104.414								06.03.2014_02_A3	1.05447	38.2936	37.2392		06.03.2014_01_A1	45.755	110.427	64.6725			12.03.12013_01_A5	68.0552	90.7497	22.6945		12.11.2013_01_A5	144.146	160.856	16.7096		19.11.2013_1_A6	229.342	233.051	3.70898
3.00007	64.5985	105.652													06.03.2014_01_A2	39.634	94.5991	54.9652			12.03.12013_01_A6	77.9796	129.044	51.0647		12.11.2013_01_A6	139.828	148.273	8.44516		19.11.2013_1_A7	233.707	240.474	6.76645
3.16673	71.4829	102.013													06.03.2014_01_A3	12.761	53.0649	40.3039			12.03.2013_02_A1	88.598	111.212	22.6135		12.11.2013_01_A7	110.763	131.655	20.8921		19.11.2013_1_A8	208.672	232.608	23.9357
3.3334	56.7618	95.5176																			12.03.2013_02_A2	96.9145	143.528	46.6133		12.11.2013_01_A8	187.982	202.433	14.4507		19.11.2013_1_A9	247.631	262.581	14.9499
3.50007	68.0502	97.2772																			12.03.2013_02_A3	55.9759	89.6911	33.7152		12.11.2013_02_A1	206.612	217.668	11.0563		20.11.2013_01_A1	224.983	287.488	62.5045
3.66673	63.7219	97.5652																			12.03.2013_02_A4	110.538	144.721	34.1826		12.11.2013_02_A3	106.954	130.429	23.4751		20.11.2013_01_A2	123.755	166.687	42.9325
3.8334	61.3107	96.2444																			12.03.2013_02_A5	74.2176	107.545	33.3273		12.11.2013_02_A4	183.083	214.247	31.1639		20.11.2013_01_A3	157.362	200.83	43.4688
4.00007	63.4477	92.7959																			12.03.2013_02_A6	57.2382	100.274	43.0358		12.11.2013_02_A5	206.433	229.068	22.6359		20.11.2013_01_A4	106.775	140.406	33.6308
4.16673	64.9584	92.6988																													20.11.2013_01_A5	156.91	194.939	38.029
4.3334	66.1326	101.242																													20.11.2013_01_A6	166.714	202.631	35.9161
4.50007	73.0852	103.815																													20.11.2013_01_A7	213.889	268.121	54.2317
4.66673	67.797	90.2204																													21.01.14_01_A1	253.955	258.828	4.87266
4.8334	57.9936	93.7668																													21.01.14_01_A2	236.807	233.246	-3.56171
5.00007	65.1978	94.6992																													21.01.14_01_A3	261.158	245.838	-15.3194
5.16673	72.2924	103.879																													21.01.14_01_A4	116.643	137.528	20.8852
5.3334	64.5223	93.7508																													21.01.14_01_A5	254.487	289.725	35.2388
5.50007	68.5895	97.9401																													21.01.14_01_A6	196.15	250.92	54.77
5.66673	71.6197	98.847																													22.01.2014_01_A1	195.305	212.751	17.4461
5.8334	71.381	109.915																													22.01.2014_01_A2	199.643	228.938	29.2947
6.00007	79.8477	179.145																													22.01.2014_01_A4	239.187	245.832	6.64441
6.16673	74.6241	191.046																													22.01.2014_01_A5	237.619	247.046	9.42665
6.3334	81.2082	154.175																													22.01.2014_01_A7	226.333	229.275	2.9425
6.50007	57.2116	131.974																													22.01.2014_02_A1	244.976	254.169	9.19376
6.66673	68.1978	117.79																													29.01.2014_01_A1	180.438	203.48	23.0426
6.8334	79.8094	154.291																													29.01.2014_01_A2	142.808	165.882	23.0734
7.00007	59.8682	181.146																													29.01.2014_01_A4	88.9264	113.261	24.3343
7.16673	66.7191	137.31																													29.01.2014_01_A5	91.7725	115.125	23.3525
7.3334	64.8668	113.518																													29.01.2014_01_A6	143.176	160.695	17.5192
7.50007	70.7073	116.762
7.66673	78.9026	114.982
7.8334	77.879	107.669
8.00007	108.389	98.369									Base	NH4Cl Plat	∆NH4ClPlat			Base	NH4Cl Plat	∆NH4ClPlat				Base	NH4Cl Plat	∆NH4ClPlat			Base	NH4Cl Plat	∆NH4ClPlat			Base	NH4Cl Plat	∆NH4ClPlat
8.16673	195.435	108.817								n	14	14	14			16	16	16				21	21	21			21	21	21			41	41	41
8.3334	166.552	115.36								average	8.61261	32.6236	24.011			5.57223	30.4524	24.8802				104.958	142.101	37.1424			192.717	218.512	25.7953			192.779	209.89	17.1103
8.50007	188.035	128.988								Sd	20.2062	16.4946	11.3915			18.3855	34.9302	17.3281				35.6472	35.4294	14.4731			76.62	84.3988	13.3493			56.575	51.1307	19.1375
8.66673	220.846	236.629								S.E.M. Base	5.40033	4.40838	3.04451			4.59637	8.73255	4.33202				7.77886	7.73132	3.15829			16.7199	18.4173	2.91306			8.83553	7.98527	2.98878
8.8334	214.193	228.777
9.00007	207.49	198.564
9.16673	191.993	156.772
9.3334	168.607	134.673
9.50007	180.601	121.896
9.66673	184.465	132.09
9.8334	160.14	125.375
10.0001	153.389	135.544
10.1667	134.821	124.719
10.3334	123.845	122.38
10.5001	131.773	117.635
10.6667	135.836	113.295
10.8334	127.481	112.319
11.0001	121.424	106.988
11.1667	121.505	107.173
11.3334	133.125	120.166
11.5001	138.7	193.298
11.6667	141.334	189.692
11.8334	141.57	151.209
12.0001	130.206	122.39
12.1667	123.203	105.842
12.3334	125.196	114.252
12.5001	130.272	118.971
12.6667	112.016	112.44
12.8334	124.756	105.998
13.0001	129.213	105.016
13.1667	111.641	102.214
13.3334	124.984	100.277
13.5001	111.433	99.9881
13.6667	125.346	94.416
13.8334	119.894	87.6001
14.0001	115.2	91.2179
14.1667	124.942	82.2911
14.3334	110.819	78.5317
14.5001	123.242	79.1682
14.6667	120.63	83.2822
14.8334	109.966	75.8339
15.0001	118.211	74.0429
15.1667	107.857	74.3124
15.3334	107.142	76.909
15.5001	102.426	77.2994
15.6667	116.035	75.1772
15.8334	100.175	70.6749
16.0001	117.507	71.0954
16.1667	149.041	66.9911
16.3334	146.628	66.6958
16.5001	133.422	66.5578
16.6667	117.85	70.9369
16.8334	119.032	70.5229
17.0001	114.639	66.3669
17.1667	100.011	68.8033
17.3334	107.445	67.1237
17.5001	106.739	66.5497
17.6667	104.671	63.97
17.8334	107.009	67.559
18.0001	110.461	64.116
18.1667	102.231	60.0711
18.3334	102.384	58.7255
18.5001	109.878	63.1171
18.6667	107.031	63.2688
18.8334	107.087	64.2336
19.0001	108.225	59.3541
19.1667	114.183	53.9246
19.3334	118.009	68.3742
19.5001	100.443	73.0044
19.6667	101.884	64.4613
19.8334	100.044	63.509
20.0001	93.6563	58.6651
20.1667	99.5683	59.0274
20.3334	93.4598	52.1109
20.5001	99.3873	55.0778
20.6667	93.2027	55.1503
20.8334	100.443	53.7241
21.0001	108.981	52.1987
21.1667	93.5646	58.3969
21.3334	89.4314	45.795
21.5001	101.74	48.2306
21.6667	97.6763
21.8334	104.978
22.0001	99.92
22.1667	97.5499
22.3334	99.2305
22.5001	97.8129
22.6667	90.7424
22.8334	91.7382
23.0001	94.9948
23.1667	90.061
23.3334	96.4082
23.5001	88.5145
23.6667	87.2314
23.8334	106.577
24.0001	91.5725
24.1667	87.7202
24.3334	105.659
24.5001	78.3576
24.6667	86.0993	19.7023
24.8334	84.988	25.4479
25.0001	92.9906	24.4915
25.1667	95.3921	21.2368
25.3334	95.4153	19.7951
25.5001	93.203	19.1951
25.6667	90.8962	22.0823
25.8334	87.6344	23.4923
26.0001	101.075	19.7713
26.1667	108.539	13.4777
26.3334	97.4116	20.2911
26.5001	97.2953	21.6773
26.6667	99.0606	17.3459
26.8334	83.3378	19.1139
27.0001	98.8149	25.9872
27.1667	85.3696	21.3396
27.3334	88.4985	20.7099
27.5001	77.7961	14.3178
27.6667	84.9417	23.6161
27.8334	86.614	20.0248
28.0001	85.8967	21.1249
28.1667	84.3343	19.3483
28.3334	86.4956	23.5349
28.5001	98.9783	25.2475
28.6667	107.323	26.2265
28.8334	96.0314	15.589
29.0001	92.0507	23.7655
29.1667	93.765	27.9125
29.3334	93.6331	21.0249
29.5001	89.0829	21.3894
29.6667	94.6127	22.8531
29.8334	103.34	21.3599
30.0001	102.618	22.3879
30.1667	96.8613	17.344
30.3334	98.0961	15.9617
30.5001	103.557	18.5966
30.6667	87.5108	16.2432
30.8334	106.62	18.9201
31.0001	95.3763	22.8413
31.1667	105.615	21.064
31.3334	101.156	18.6509
31.5001	96.3522	22.89
31.6667	115.755	20.4883
31.8334	99.4275	22.4579
32.0001	95.2449	18.3907
32.1667	107.744	24.5656
32.3334	104.186	23.2496
32.5001	103.862	12.9221
32.6667	115.773	17.2989
32.8334	110.582	14.7895
33.0001	121.257	11.4373
33.1667	123.193	15.8548
33.3334	110.579	15.8516
33.5001	127.563	11.8757
33.6667	121.481	14.4695
33.8334	121.214	11.8542
34.0001	113.171	13.8857
34.1667	106.249	13.96
34.3334	118.679	12.6348
34.5001	135.355	15.5864
34.6667	110.778	11.6714
34.8334	97.2047	9.28078
35.0001	104.891	18.3827
35.1667	117.088	12.9092
35.3334	128.776	11.1484
35.5001	137.664	13.1936
35.6667	120.233	10.7864
35.8334	109.286	9.39127
36.0001	113.899	12.9595
36.1667	118.894	12.4022
36.3334	107.182	10.0784
36.5001	114.284	11.6982
36.6667	105.948	15.6639
36.8334	119.097	8.57353
37.0001	114.678	20.843
37.1667	111.084	18.5022
37.3334	109.358	10.5348
37.5001	113.249	13.6082
37.6667	108.497	12.6653
37.8334	116.573	9.9132
38.0001	107.18	11.9132
38.1667	110.052	19.1491
38.3334	120.953	10.4292
38.5001	114.916	10.4859
38.6667	100.225	9.34581
38.8334	98.7335	13.8723
39.0001	125.063	7.98547
39.1667	110.495	13.7019
39.3334	111.874	16.5603
39.5001	113.266	13.2044
39.6667	123.733	15.6792
39.8334	113.663	12.1391
40.0001	123.695	13.3864
40.1667	128.757	11.5439
40.3334	126.219	11.1075
40.5001	110.456	14.7065
40.6667	105.752	8.27515
40.8334	120.531	11.729
41.0001	115.584	12.513
41.1667	109.653	14.6244
41.3334	112.321	13.5199
41.5001	104.38	6.9295
41.6667	118.452	9.18254
41.8334	118.001	14.1074
42.0001	102.161	8.79209
42.1667	125.884	14.7566
42.3334	111.274	9.66472
42.5001	117.415	10.5194
42.6667	116.716	15.7324
42.8334	98.2452	15.0024
43.0001	103.408	12.8888
43.1667	116.159	18.8158
43.3334	100.35	11.9163
43.5001	109.941	16.5782
43.6667	110.03	26.9049
43.8334	119.455	23.1313
44.0001	118.425	18.8926
44.1667	124.634	10.9342
44.3334	109.524	20.3031
44.5001	104.872	16.774
44.6667	99.5431	16.904
44.8334	108.345	20.494
45.0001	121.567	19.4007
45.1667	114.12	16.6811
45.3334	122.965	20.3028
45.5001	114.084	20.5855
45.6667	98.8262	21.5916
45.8334	116.176	24.9579
46.0001	110.881	23.4058
46.1667	96.7655	24.3023
46.3334	113.869	24.8303
46.5001	106.109	27.4011
46.6667	103.926	23.7927
46.8334	100.46	25.1059
47.0001	125.777	29.623
47.1667	104.782	23.127
47.3334	116.475	25.5893
47.5001	104.498	29.1194
47.6667	114.645	25.9949
47.8334	100.745	27.7893
48.0001	95.0312	26.155
48.1667	123.527	25.2783
48.3334	116.66	30.7325
48.5001	107.489	27.3752
48.6667	108.993	28.835
48.8334	99.7537	29.0123
49.0001	112.207	34.1803
49.1667	111.987	28.572
49.3334	105.462	28.5856
49.5001	114.377	25.9925
49.6667	109.072	31.3303
49.8334	100.475	28.2353
50.0001	104.133	30.6906
50.1667	114.623	27.5581
50.3334	108.714	32.796
50.5001	124.899	28.5111
50.6667	100.317	31.809
50.8334	106.818	28.0696
51.0001	100.332	35.1087
51.1667	100.18	25.8295
51.3334	105.335	37.1479
51.5001	114.014	34.4158
51.6667	105.462	29.8405
51.8334	106.14	29.9768
52.0001	118.435	36.5793
52.1667	118.456	34.2208
52.3334	113.987	29.6979
52.5001	123.204	35.558
52.6667	107.963	36.6929
52.8334	102.816	29.4744
53.0001	133.031	31.1064
53.1667	126.661	31.7057
53.3334	93.6743	39.2878
53.5001	124.9	39.806
53.6667	118.531	33.5507
53.8334	121.112	35.0517
54.0001	117.458	35.6599
54.1667	97.4081	33.3708
54.3334	116.219	39.3688
54.5001	107.533	35.7581
54.6667	105.391	37.0358
54.8334	87.7259	38.1284
55.0001	113.415	37.1984
55.1667	110.281	41.68
55.3334	110.762	33.0476
55.5001	106.35	40.7416
55.6667	100.127	37.0081
55.8334	99.2993	38.429
56.0001	103.578	39.1484
56.1667	107.403	41.1986
56.3334	104.612	38.7641
56.5001	99.3404	39.125
56.6667	107.741	36.4106
56.8334	99.2035	34.6468
57.0001	113.907	45.2552
57.1667	111.187	39.9379
57.3334	121.433	41.7886
57.5001	116.256	42.6467
57.6667	124.131	39.768
57.8334	113.779	42.8068
58.0001	119.106	41.9345
58.1667	131.414	41.742
58.3334	131.208	47.6124
58.5001	119.97	40.5023
58.6667	133.398	41.5069
58.8334	124.281	45.7613
59.0001	123.852	37.2966
59.1667	116.347	43.7336
59.3334	111.349	43.769
59.5001	113.723	40.102
59.6667	117.899	47.1019
59.8334	127.067	42.0942
60.0001	115.191	40.8923
60.1667	115.836	43.3685
60.3334	109.901	39.7164
60.5001	107.965	42.4299
60.6667	111.071	42.6937
60.8334	105.826	43.8474
61.0001	126.51	46.7061
61.1667	104.413	40.1165
61.3334	107.454	44.817
61.5001	129.097	39.2148
61.6667	112.461	41.5751
61.8334	120.212	43.2637
62.0001	126.357	42.2625
62.1667	109.133	41.2321
62.3334	119.403	45.2356
62.5001	112.774	46.0098
62.6667	111.605	47.189
62.8334	134.908	42.3723
63.0001	127.934	45.6413
63.1667	108.615	43.4488
63.3334	106	42.1647
63.5001	120.68	50.2229
63.6667	107.294	48.0756
63.8334	120.399	49.0031
64.0001	109.37	51.2013
64.1667	115.358	48.7525
64.3334	105.704	50.1167
64.5001	111.122	47.8168
64.6667	122.369	53.1775
64.8334	126.717	44.8991
65.0001	118.298	45.4196
65.1667	126.751	52.2688
65.3334	114.528	47.4001
65.5001	112.364	51.349
65.6667	103.917	53.5287
65.8334	120.505	53.0332
66.0001	96.731	51.8645
66.1667	118.434	53.9618
66.3334	97.6883	50.2624
66.5001	98.7438	50.4937
66.6667	103.023	53.0031
66.8334	100.106	56.8467
67.0001	109.448	48.3606
67.1667	108.271	56.6488
67.3334	102.728	53.0174
67.5001	93.8362	55.8024
67.6667	100.785	55.9389
67.8334	101.469	57.9577
68.0001	105.83	56.4732
68.1667	99.1584	51.3491
68.3334	92.9637	56.6184
68.5001	100.074	55.0465
68.6667	97.7291	54.6411
68.8334	100.65	56.6146
69.0001	93.9386	61.8453
69.1667	94.6128	63.4119
69.3334	96.8701	51.8621
69.5001	95.3763	52.6454
69.6667	87.5806	58.5586
69.8334	104.19	59.2289
70.0001	96.3413	60.2773
70.1667	110.096	64.8875
70.3334	92.8565	58.1478
70.5001	111.691	59.3482
70.6667	113.755	59.7661
70.8334	101.363	58.1115
71.0001	109.684	58.1735
71.1667	126.254	59.1924
71.3334	109.526	64.3499
71.5001	107.385	64.1078
71.6667	99.1393	62.7489
71.8334	112.099	60.3106
72.0001	117.332	60.2016
72.1667	105.944	58.9236
72.3334	107.368	62.8646
72.5001	100.941	66.7715
72.6667	105.933	61.98
72.8334	107.908	62.0261
73.0001	101.5	64.9878
73.1667	83.7262	64.1756
73.3334	95.0639	73.462
73.5001	76.4758	72.2701
73.6667	84.9745	69.929
73.8334	113.345	69.4727
74.0001	92.1324	79.6895
74.1667	98.4339	76.5289
74.3334	95.5412	73.3224
74.5001	107.269	70.8071
74.6667	79.3841	72.7889
74.8334	90.4101	72.4373
75.0001	91.4874	75.9211
75.1667	106.988	74.486
75.3334	94.1587	71.7001
75.5001	110.414	71.2293
75.6667	136.63	78.0059
75.8334	170.178	72.7485
76.0001	157.4	63.9023
76.1667	145.41	75.0467
76.3334	133.102	64.0154
76.5001	145.528	72.7959
76.6667	120.438	74.5925
76.8334	122.926	72.8858
77.0001	100.312	64.6736
77.1667	94.4253	63.0214
77.3334	98.1656	67.2064
77.5001	91.0427	68.2634
77.6667	88.9628	64.0814
77.8334	84.1204	62.0802
78.0001	104.893	56.6261
78.1667	92.9706	59.4807
78.3334	83.0861	61.1843
78.5001	85.5525	53.3946
78.6667	86.5002	55.5957
78.8334	91.8684	51.8853
79.0001	87.0256	54.4796
79.1667	104.598	60.0963
79.3334	109.44	50.5441
79.5001	88.3112	49.0472
79.6667	106.172	47.7303
79.8334	110.248	48.568
80.0001	113.05	48.3018
80.1667	99.467	46.3603
80.3334	109.165	45.1685
80.5001	104.824	46.3764
80.6667	109.042	41.6447
80.8334	95.9722	37.419
81.0001	100.686	38.3745
81.1667	100.348	41.9008
81.3334	95.7621	39.4721
81.5001	104.763	40.2922
81.6667	109.605	33.1297
81.8334	99.3436	32.9056
82.0001	97.892	28.7714
82.1667	104.934	33.9871
82.3334	104.395	35.128
82.5001	102.189	33.7379
82.6667	99.5725	29.5968
82.8334	87.5617	26.9269
83.0001	97.5088	33.8815
83.1667	103.207	28.6948
83.3334	89.1371	30.5459
83.5001	107.326	26.1607
83.6667	104.249	26.6249
83.8334	103.637	22.1479
84.0001	107.369	25.3518
84.1667	94.2642	25.7581
84.3334	84.7018	23.2962
84.5001	85.069	18.0882
84.6667	104.93	22.7768
84.8334	100.34	17.6372
85.0001	91.7901	18.2575
85.1667	85.1658	24.6421
85.3334	98.1088	26.2514
85.5001	100.29	20.7143
85.6667	78.795	15.2353
85.8334	87.093	18.9996
86.0001	106.751	20.6892
86.1667	89.9945	21.1596
86.3334	80.7138	16.4613
	122.531	13.6779
		24.498
		18.3339
		19.0037
		22.483
		14.2069
		13.4039
		11.1927
		15.5677
		12.1047
		15.4922
		15.1056
		13.8445
		18.7838
		16.8278
		15.9376
		17.5913
		13.9331
		16.108
		16.2001
		13.2023
		14.7729
		13.8593
		13.5959
		14.6954
		13.6924
		13.4885
		11.7172
		11.3127
		15.0574
		12.4279
		12.9033
		6.6045
		10.2843
		12.023
		7.78876
		11.3927
		11.1286
		12.4672
		5.99725
		9.20284
		10.1782
		8.48581
		10.2358
		10.3105
		8.32018
		8.927
		14.1601
		9.17789
		13.9513
		14.9217
		9.43679
		11.099
		11.7897
		8.67742
		6.80379
		10.6121
		10.7365
		5.37146
		14.0399
		10.8591
		5.48157
		9.78935
		10.4101
		11.1327
		9.17093
		10.728
		9.98425
		14.1722
		9.70778
		16.2456
		12.6941
		8.68405
		12.6176
		13.2655
		8.25785
		9.4727
		6.99779
		11.0252
		9.12251
		14.8942
		10.3531
		6.17834
		15.3343
		10.8363
		12.7143
		10.1909
		10.346
		8.76058
		7.95136
		16.3698
		16.3099
		10.9267
		15.9185
		12.2072

## Sheet: Ca2+-Calibration
	Fluorescence Ratio 357/380
	Rmin	0 mM Ca2+						Rmax	10 mM Ca2+
	29.08.2012_01	30.08.2012_01	04.09.2012_01	05.09.2012_1	05.09.2012_2	07.09.2012_1		29.08.2012_01	30.08.2012_01	04.09.2012_01	05.09.2012_1	05.09.2012_2	07.09.2012_1
	0.722707	0.684364	0.661756	first application was 10 mM				2.58276	2.22	3.97122	3.31323	3.9075	2.39878
	0.722335	0.712088	0.751797					2.6733	2.50405	3.89921	4.27362	3.52198	2.82878
	0.710684	0.732633	0.763442						2.40936				2.3005
	0.716968	0.73101	0.694709						2.66173
	0.724052	0.694424	0.725966						2.97113
	0.731986	0.720315	0.711004						2.31177
	0.748706	0.700165	0.572732						2.09263
	n	21							n	18
	average	0.711135							average	2.93564
	Sd	0.0392672							Sd	0.69747
	S.E.M. Base	0.0085688							S.E.M. Base	0.164395
	Fluorescence 380 (a.u)
	380 Low:	0 mM Ca2+ 380						380 HIGH:	10 mM Ca2+ 380
	29.08.2012_01	30.08.2012_01	04.09.2012_01	05.09.2012_1	05.09.2012_2	07.09.2012_1		29.08.2012_01	30.08.2012_01	04.09.2012_01	05.09.2012_1	05.09.2012_2	07.09.2012_1
	182.119	228.009	289.505	first application was 10 mM				61.854	37.1065	165.712	34.0878	93.1822	344.64
	239.942	167.756	539.915					56.767	39.1174	136.833	37.8573	116.176	191.595
	136.781	336.907	447.954						83.3589				248.776
	233.852	344.732	458.164						77.1203
	158.796	275.66	507.668						52.0027
	143.47	218.059	332.151						51.3055
	193.367	221.377	197.235						70.2271
	n	21							n	18
	average	278.734							average	105.429
	Sd	121.172							Sd	84.4983
	S.E.M. Base	26.4418							S.E.M. Base	19.9164
						average
					380 Low:	278.734
					380 HIGH:	105.429
				Low/High=	Beta:	2.64382
